# Supplementary material for: Synthesis, crystal structure and thermal properties of di­aqua­bis­(4-methyl­pyridine-κN)bis­(thio­cyanato-κN)cobalt(II)
Source: Acta Crystallogr E Crystallogr Commun. 2025 Apr 24;81(Pt 5):420–4. doi: 10.1107/S2056989025003469 (PMC12054762; doi:10.1107/S2056989025003469)
Supplement: Supplementary file 1 [file e-81-00420-sup1.cif]

##############################################################################
#                                                                            #
# This CIF contains the data in a paper accepted for publication in          #
# Acta Crystallographica Section E. It conforms to the requirements of       #
# Notes for Authors for Acta Crystallographica Section E, and has been       #
# peer reviewed under the auspices of the IUCr Commission on Journals.       #
#                                                                            #
# Full details of the Crystallographic Information File format               #
# are given in the paper "The Crystallographic Information File (CIF):       #
# a New Standard Archive File for Crystallography" by S. R. Hall, F. H.      #
# Allen and I. D. Brown [Acta Cryst. (1991), A47, 655-685].                  #
#                                                                            #
# The current version of the core CIF dictionary is obtainable from          #
# ftp://ftp.iucr.org/pub/cif_core.dic.                                       #
#                                                                            #
# Software is freely available for graphical display of the structure(s)     #
# in this CIF. For information consult the CIF software page                 #
# http://www.iucr.org/resources/cif/software.                                #
#                                                                            #
# This file may be used for bona fide research purposes within the           #
# scientific community so long as proper attribution is given to the journal # 
# article from which it was obtained.                                        #
#                                                                            #
##############################################################################
data_I
_audit_creation_method
;
Olex2 1.3-ac4
(compiled 2020.03.28 svn.rd84adfe8 for Rigaku Oxford Diffraction, GUI svn.r6032)
;
_journal_date_recd_electronic     2025-03-19
_journal_date_accepted     2025-04-17
_journal_name_full     'Acta Crystallographica, Section E'
_journal_year     2025
_journal_volume     81
_journal_issue      5
_journal_page_first     0
_journal_page_last     0
_journal_paper_category     GM
_journal_paper_doi     10.1107/S2056989025003469
_journal_coeditor_code     HB8129
_publ_contact_author_name
;
Christian N\"ather
;
_publ_contact_author_address
;
Institut f\"ur Anorganische Chemie
Universit\"at Kiel
Germany
;
_publ_contact_author_email     'cnaether@ac.uni-kiel.de'
_publ_contact_author_fax     ?
_publ_contact_author_phone     ?
_publ_section_title
;
Synthesis, crystal structure and thermal properties of
diaquabis(4-methylpyridine-\k<i>N</i>)bis(thiocyanato-\k<i>N</i>)cobalt(II)
;
_publ_section_title_footnote     .
loop_
    _publ_author_name
    _publ_author_footnote
    _publ_author_address
    'N\"ather, Christian' .
;
Institut f\"ur Anorganische Chemie
Universit\"at Kiel
Germany
;
    'Boeckmann, Jan' .
;
Institut f\"ur Anorganische Chemie
Universit\"at Kiel
Germany
;
_publ_section_synopsis
;
In the title compound, the Co^II^ cations are octahedrally coordinated by two
N-bonded thiocyanate anions, two 4-methylpyridine ligands and two water
molecules into discrete complexes that are linked by O---H...S hydrogen bonds
into layers. Upon heating, the title compound loses the water molecules and
transforms into Co(NCS)~2~(C~6~H~7~N)~2~, which is already reported in the
literature
;
_chemical_name_systematic
;
Diaquabis(4-methylpyridine-\k<i>N</i>)bis(thiocyanato-\k<i>N</i>)cobalt(II)
;
_chemical_name_common     ?
_chemical_formula_moiety     'C14 H18 Co N4 O2 S2'
_chemical_formula_sum     'C14 H18 Co N4 O2 S2'
_chemical_formula_iupac     '[Co (N C S)2 (C6 H7 N1)2 (H2 O1)2]'
_chemical_formula_weight     397.37
_chemical_melting_point     ?
_space_group_crystal_system     monoclinic
_space_group_name_H-M_alt     'P 1 21/c 1'
_space_group_name_Hall     '-P 2ybc'
loop_
    _space_group_symop_operation_xyz
    'x, y, z'
    '-x, y+1/2, -z+1/2'
    '-x, -y, -z'
    'x, -y-1/2, z-1/2'
_cell_length_a     10.1901(6)
_cell_length_b     12.2379(10)
_cell_length_c     7.6165(9)
_cell_angle_alpha     90
_cell_angle_beta     103.379(10)
_cell_angle_gamma     90
_cell_volume     924.04(15)
_cell_formula_units_Z     2
_cell_measurement_reflns_used     5888
_cell_measurement_theta_min     2.644
_cell_measurement_theta_max     28.071
_cell_measurement_temperature     200(2)
loop_
    _twin_individual_id
    _twin_individual_mass_fraction_refined
    1 0.827(3)
    2 0.173(3)
_exptl_crystal_description     block
_exptl_crystal_colour     'light blue'
_exptl_crystal_size_max     0.30
_exptl_crystal_size_mid     0.22
_exptl_crystal_size_min     0.21
_exptl_crystal_density_diffrn     1.428
_exptl_crystal_density_meas     ?
_exptl_crystal_density_method     ?
_exptl_crystal_F_000     410
_exptl_absorpt_coefficient_mu     1.167
_exptl_absorpt_correction_type     numerical
_exptl_absorpt_process_details
;
(X-Shape and X-Red32; Stoe, 2008)
;
_exptl_absorpt_correction_T_min     0.7925
_exptl_absorpt_correction_T_max     0.8134
_diffrn_ambient_temperature     200.15
_diffrn_source     ?
_diffrn_radiation_type     MoK\a
_diffrn_radiation_wavelength     0.71073
_diffrn_measurement_device_type     'Stoe IPDS-2'
_diffrn_measurement_method     'omega scans'
_diffrn_detector_area_resol_mean     ?
_diffrn_reflns_number     2179
_diffrn_reflns_av_R_equivalents     ?
_diffrn_reflns_av_unetI/netI     0.0245
_diffrn_reflns_theta_min     2.644
_diffrn_reflns_theta_max     28.071
_diffrn_reflns_theta_full     25.242
_diffrn_measured_fraction_theta_max     0.980
_diffrn_measured_fraction_theta_full     0.992
_diffrn_reflns_limit_h_min     -13
_diffrn_reflns_limit_h_max     13
_diffrn_reflns_limit_k_min     -16
_diffrn_reflns_limit_k_max     16
_diffrn_reflns_limit_l_min     0
_diffrn_reflns_limit_l_max     9
_refine_special_details
;
 Refined as a 2-component twin.
;
_reflns_number_total     2179
_reflns_number_gt     1822
_reflns_threshold_expression     'I > 2\s(I)'
_refine_ls_structure_factor_coef     Fsqd
_refine_ls_matrix_type     full
_refine_ls_R_factor_all     0.0519
_refine_ls_R_factor_gt     0.0471
_refine_ls_wR_factor_gt     0.1392
_refine_ls_wR_factor_ref     0.1427
_refine_ls_goodness_of_fit_ref     1.043
_refine_ls_restrained_S_all     1.043
_refine_ls_number_reflns     2179
_refine_ls_number_parameters     117
_refine_ls_number_restraints     0
_refine_ls_hydrogen_treatment     mixed
_refine_ls_weighting_scheme     calc
_refine_ls_weighting_details
                      'w=1/[\s^2^(Fo^2^)+(0.1088P)^2^] where P=(Fo^2^+2Fc^2^)/3'
_atom_sites_solution_hydrogens     mixed
_atom_sites_solution_primary     dual
_atom_sites_solution_secondary     ?
_refine_ls_shift/su_max     0.000
_refine_ls_shift/su_mean     0.000
_refine_diff_density_max     1.233
_refine_diff_density_min     -0.562
_refine_ls_extinction_method
;
<i>SHELXL2016/6</i> (Sheldrick 2015b)
;
_refine_ls_extinction_coef     0.044(9)
_refine_ls_extinction_expression
                                  'Fc^*^=kFc[1+0.001xFc^2^\l^3^/sin(2\q)]^-1/4^'
loop_
    _atom_type_symbol
    _atom_type_description
    _atom_type_scat_dispersion_real
    _atom_type_scat_dispersion_imag
    _atom_type_scat_source
    'C' 'C' 0.0033 0.0016
                         'International Tables Vol C Tables 4.2.6.8 and 6.1.1.4'
    'H' 'H' 0.0000 0.0000
                         'International Tables Vol C Tables 4.2.6.8 and 6.1.1.4'
    'Co' 'Co' 0.3494 0.9721
                         'International Tables Vol C Tables 4.2.6.8 and 6.1.1.4'
    'N' 'N' 0.0061 0.0033
                         'International Tables Vol C Tables 4.2.6.8 and 6.1.1.4'
    'O' 'O' 0.0106 0.0060
                         'International Tables Vol C Tables 4.2.6.8 and 6.1.1.4'
    'S' 'S' 0.1246 0.1234
                         'International Tables Vol C Tables 4.2.6.8 and 6.1.1.4'
_computing_data_collection
;
X-Area (Stoe, 2008)
;
_computing_cell_refinement
;
X-Area (Stoe, 2008)
;
_computing_data_reduction
;
X-Area (Stoe, 2008)
;
_computing_structure_solution
;
<i>SHELXT</i>  (Sheldrick, 2015a)
;
_computing_structure_refinement
;
SHELXL  (Sheldrick, 2015b)
;
_computing_molecular_graphics
;
DIAMOND (Brandenburg, 1999) and XP in SHELXTL-PC (Sheldrick,
2008)
;
_computing_publication_material
;
Publcif (Westrip, 2010)
;
loop_
    _atom_site_type_symbol
    _atom_site_label
    _atom_site_fract_x
    _atom_site_fract_y
    _atom_site_fract_z
    _atom_site_U_iso_or_equiv
    _atom_site_adp_type
    _atom_site_calc_flag
    _atom_site_occupancy
    _atom_site_disorder_assembly
    _atom_site_disorder_group
    Co Co1 0.500000 0.000000 0.000000 0.0221(2) Uani d 1 . .
    N N1 0.5788(3) -0.0691(2) 0.2534(4) 0.0319(6) Uani d 1 . .
    C C1 0.6496(3) -0.1080(2) 0.3783(4) 0.0227(6) Uani d 1 . .
    S S1 0.75122(7) -0.16385(6) 0.55520(11) 0.0295(2) Uani d 1 . .
    O O1 0.3604(2) 0.09689(18) 0.0952(4) 0.0357(5) Uani d 1 . .
    H H1A 0.351(4) 0.100(3) 0.218(6) 0.032(10) Uiso d 1 . .
    H H1B 0.333(5) 0.161(4) 0.032(7) 0.061(14) Uiso d 1 . .
    N N11 0.6515(2) 0.12690(18) 0.0581(4) 0.0262(5) Uani d 1 . .
    C C11 0.7790(3) 0.1036(2) 0.1405(5) 0.0327(7) Uani d 1 . .
    H H11 0.803034 0.029241 0.164939 0.039 Uiso calc 1 . .
    C C12 0.8776(3) 0.1823(3) 0.1920(5) 0.0352(7) Uani d 1 . .
    H H12 0.966985 0.161295 0.249329 0.042 Uiso calc 1 . .
    C C13 0.8462(3) 0.2924(2) 0.1600(5) 0.0326(7) Uani d 1 . .
    C C14 0.7142(3) 0.3165(2) 0.0721(5) 0.0326(7) Uani d 1 . .
    H H14 0.687692 0.390105 0.044934 0.039 Uiso calc 1 . .
    C C15 0.6213(3) 0.2326(2) 0.0241(5) 0.0294(6) Uani d 1 . .
    H H15 0.531593 0.251015 -0.036086 0.035 Uiso calc 1 . .
    C C16 0.9504(4) 0.3801(3) 0.2155(7) 0.0495(10) Uani d 1 . .
    H H16A 0.916053 0.449122 0.157288 0.074 Uiso calc 1 . .
    H H16B 1.032996 0.359451 0.178640 0.074 Uiso calc 1 . .
    H H16C 0.970268 0.389082 0.346878 0.074 Uiso calc 1 . .
loop_
    _atom_site_aniso_label
    _atom_site_aniso_U_11
    _atom_site_aniso_U_22
    _atom_site_aniso_U_33
    _atom_site_aniso_U_12
    _atom_site_aniso_U_13
    _atom_site_aniso_U_23
    Co1 0.0262(3) 0.0165(3) 0.0219(3) 0.00175(17) 0.0019(2) 0.00247(18)
    N1 0.0395(13) 0.0261(11) 0.0262(13) -0.0018(10) -0.0002(11) 0.0060(10)
    C1 0.0284(12) 0.0190(11) 0.0211(13) -0.0054(9) 0.0068(10) -0.0017(10)
    S1 0.0286(4) 0.0301(4) 0.0255(4) -0.0001(3) -0.0025(3) 0.0029(3)
    O1 0.0472(13) 0.0261(10) 0.0374(14) 0.0112(9) 0.0171(11) 0.0031(9)
    N11 0.0259(11) 0.0191(10) 0.0314(13) 0.0022(8) 0.0024(10) 0.0020(9)
    C11 0.0273(14) 0.0238(13) 0.0430(19) 0.0030(11) -0.0001(13) 0.0049(12)
    C12 0.0247(13) 0.0330(15) 0.0435(19) 0.0000(12) -0.0011(12) 0.0037(14)
    C13 0.0332(15) 0.0275(14) 0.0400(18) -0.0062(12) 0.0140(13) -0.0024(12)
    C14 0.0343(14) 0.0200(12) 0.0437(19) -0.0007(11) 0.0094(13) 0.0022(12)
    C15 0.0252(12) 0.0221(12) 0.0399(17) 0.0035(10) 0.0055(12) 0.0049(12)
    C16 0.0386(18) 0.0418(19) 0.065(3) -0.0149(15) 0.0063(17) -0.0028(18)
_geom_special_details
;
 All esds (except the esd in the dihedral angle between two l.s. planes)
 are estimated using the full covariance matrix.  The cell esds are taken
 into account individually in the estimation of esds in distances, angles
 and torsion angles; correlations between esds in cell parameters are only
 used when they are defined by crystal symmetry.  An approximate (isotropic)
 treatment of cell esds is used for estimating esds involving l.s. planes.
;
loop_
    _geom_bond_atom_site_label_1
    _geom_bond_atom_site_label_2
    _geom_bond_site_symmetry_2
    _geom_bond_distance
    _geom_bond_publ_flag
    Co1 N1 . 2.090(3) y
    Co1 N1 3_655 2.090(3) ?
    Co1 O1 3_655 2.105(2) ?
    Co1 O1 . 2.105(2) y
    Co1 N11 3_655 2.162(2) ?
    Co1 N11 . 2.162(2) y
    N1 C1 . 1.155(4) ?
    C1 S1 . 1.646(3) ?
    O1 H1A . 0.96(4) ?
    O1 H1B . 0.93(5) ?
    N11 C11 . 1.337(4) ?
    N11 C15 . 1.341(3) ?
    C11 H11 . 0.9500 ?
    C11 C12 . 1.381(4) ?
    C12 H12 . 0.9500 ?
    C12 C13 . 1.393(4) ?
    C13 C14 . 1.387(4) ?
    C13 C16 . 1.501(4) ?
    C14 H14 . 0.9500 ?
    C14 C15 . 1.387(4) ?
    C15 H15 . 0.9500 ?
    C16 H16A . 0.9800 ?
    C16 H16B . 0.9800 ?
    C16 H16C . 0.9800 ?
loop_
    _geom_angle_atom_site_label_1
    _geom_angle_atom_site_label_2
    _geom_angle_atom_site_label_3
    _geom_angle_site_symmetry_1
    _geom_angle_site_symmetry_3
    _geom_angle
    _geom_angle_publ_flag
    N1 Co1 N1 . 3_655 180.0 n
    N1 Co1 O1 3_655 . 86.81(10) y
    N1 Co1 O1 3_655 3_655 93.19(10) n
    N1 Co1 O1 . . 93.19(10) y
    N1 Co1 O1 . 3_655 86.81(10) ?
    N1 Co1 N11 3_655 3_655 89.88(10) ?
    N1 Co1 N11 3_655 . 90.12(10) y
    N1 Co1 N11 . . 89.88(10) y
    N1 Co1 N11 . 3_655 90.12(10) ?
    O1 Co1 O1 . 3_655 180.0 n
    O1 Co1 N11 . 3_655 88.16(9) y
    O1 Co1 N11 3_655 . 88.16(9) ?
    O1 Co1 N11 . . 91.84(9) y
    O1 Co1 N11 3_655 3_655 91.84(9) ?
    N11 Co1 N11 3_655 . 180.00(9) n
    C1 N1 Co1 . . 163.9(3) y
    N1 C1 S1 . . 179.5(3) ?
    Co1 O1 H1A . . 126(2) ?
    Co1 O1 H1B . . 116(3) ?
    H1A O1 H1B . . 113(4) ?
    C11 N11 Co1 . . 120.91(18) ?
    C11 N11 C15 . . 116.8(2) ?
    C15 N11 Co1 . . 122.18(19) ?
    N11 C11 H11 . . 118.3 ?
    N11 C11 C12 . . 123.3(3) ?
    C12 C11 H11 . . 118.3 ?
    C11 C12 H12 . . 119.9 ?
    C11 C12 C13 . . 120.1(3) ?
    C13 C12 H12 . . 119.9 ?
    C12 C13 C16 . . 121.6(3) ?
    C14 C13 C12 . . 116.6(3) ?
    C14 C13 C16 . . 121.9(3) ?
    C13 C14 H14 . . 120.1 ?
    C15 C14 C13 . . 119.8(3) ?
    C15 C14 H14 . . 120.1 ?
    N11 C15 C14 . . 123.4(3) ?
    N11 C15 H15 . . 118.3 ?
    C14 C15 H15 . . 118.3 ?
    C13 C16 H16A . . 109.5 ?
    C13 C16 H16B . . 109.5 ?
    C13 C16 H16C . . 109.5 ?
    H16A C16 H16B . . 109.5 ?
    H16A C16 H16C . . 109.5 ?
    H16B C16 H16C . . 109.5 ?
loop_
    _geom_torsion_atom_site_label_1
    _geom_torsion_atom_site_label_2
    _geom_torsion_atom_site_label_3
    _geom_torsion_atom_site_label_4
    _geom_torsion_site_symmetry_1
    _geom_torsion_site_symmetry_2
    _geom_torsion_site_symmetry_3
    _geom_torsion_site_symmetry_4
    _geom_torsion
    _geom_torsion_publ_flag
    Co1 N11 C11 C12 . . . . -175.4(3) ?
    Co1 N11 C15 C14 . . . . 175.0(3) ?
    N11 C11 C12 C13 . . . . 0.5(6) ?
    C11 N11 C15 C14 . . . . -0.9(5) ?
    C11 C12 C13 C14 . . . . -1.4(5) ?
    C11 C12 C13 C16 . . . . 179.5(4) ?
    C12 C13 C14 C15 . . . . 1.1(5) ?
    C13 C14 C15 N11 . . . . 0.1(6) ?
    C15 N11 C11 C12 . . . . 0.6(5) ?
    C16 C13 C14 C15 . . . . -179.7(4) ?
loop_
    _geom_hbond_atom_site_label_D
    _geom_hbond_atom_site_label_H
    _geom_hbond_atom_site_label_A
    _geom_hbond_site_symmetry_A
    _geom_hbond_distance_DH
    _geom_hbond_distance_HA
    _geom_hbond_distance_DA
    _geom_hbond_angle_DHA
    O1 H1A S1 3_656 0.96(4) 2.35(4) 3.234(3) 153(3)
    O1 H1B S1 2_655 0.93(5) 2.35(5) 3.252(2) 164(5)
    C12 H12 S1 3_756 0.95 2.91 3.833(3) 164
_shelx_space_group_comment
;
The symmetry employed for this shelxl refinement is uniquely defined
by the following loop, which should always be used as a source of
symmetry information in preference to the above space-group names.
They are only intended as comments.
;
_shelx_estimated_absorpt_T_min     ?
_shelx_estimated_absorpt_T_max     ?
_shelx_hkl_file
;
  -2   0   0 1254.30   20.79  -2
   2   0   0 1254.30   20.79   1
  -3   0   0  216.18    8.14  -2
   3   0   0  216.18    8.14   1
  -4   0   0  505.81   10.83  -2
   4   0   0  505.81   10.83   1
  -5   0   0  472.68    9.86  -2
   5   0   0  472.68    9.86   1
  -6   0   0  260.00    7.42  -2
   6   0   0  260.00    7.42   1
  -7   0   0 2355.63   17.42  -2
   7   0   0 2355.63   17.42   1
  -8   0   0 4749.69   23.57  -2
   8   0   0 4749.69   23.57   1
  -9   0   0  320.38    8.79  -2
   9   0   0  320.38    8.79   1
 -10   0   0  255.39    7.01  -2
  10   0   0  255.39    7.01   1
 -11   0   0  352.37   10.43  -2
  11   0   0  352.37   10.43   1
 -12   0   0  292.66    8.99  -2
  12   0   0  292.66    8.99   1
 -13   0   0  197.23   12.59  -2
  13   0   0  197.23   12.59   1
  -1  -1   0  341.35   13.56  -2
   1   1   0  341.35   13.56   1
  -2  -1   0 2071.95   25.42  -2
   2   1   0 2071.95   25.42   1
  -3  -1   0 2503.28   23.77  -2
   3   1   0 2503.28   23.77   1
  -4  -1   0   98.87    6.58  -2
   4   1   0   98.87    6.58   1
  -5  -1   0 1583.08   15.93  -2
   5   1   0 1583.08   15.93   1
  -6  -1   0   60.50    5.91  -2
   6   1   0   60.50    5.91   1
  -7  -1   0  609.55    9.77  -2
   7   1   0  609.55    9.77   1
  -8  -1   0  108.86    7.58  -2
   8   1   0  108.86    7.58   1
  -9  -1   0  124.06    7.44  -2
   9   1   0  124.06    7.44   1
 -10  -1   0    8.05    6.63  -2
  10   1   0    8.05    6.63   1
 -11  -1   0  496.60    9.64  -2
  11   1   0  496.60    9.64   1
 -12  -1   0   18.66    7.42  -2
  12   1   0   18.66    7.42   1
 -13  -1   0  224.93   12.71  -2
  13   1   0  224.93   12.71   1
   0  -2   0   29.29    5.80  -2
   0   2   0   29.29    5.80   1
  -1  -2   0 5377.95   40.27  -2
   1   2   0 5377.95   40.27   1
  -2  -2   0 8571.92   45.63  -2
   2   2   0 8571.92   45.63   1
  -3  -2   0 1396.88   16.97  -2
   3   2   0 1396.88   16.97   1
  -4  -2   0 1418.83   15.78  -2
   4   2   0 1418.83   15.78   1
  -5  -2   0  614.15   10.21  -2
   5   2   0  614.15   10.21   1
  -6  -2   0 1566.20   14.72  -2
   6   2   0 1566.20   14.72   1
  -7  -2   0 1817.10   15.37  -2
   7   2   0 1817.10   15.37   1
  -8  -2   0    5.69    5.31  -2
   8   2   0    5.69    5.31   1
  -9  -2   0  146.39    6.02  -2
   9   2   0  146.39    6.02   1
 -10  -2   0  717.09   10.83  -2
  10   2   0  717.09   10.83   1
 -11  -2   0  257.84    8.87  -2
  11   2   0  257.84    8.87   1
 -12  -2   0  156.70    8.78  -2
  12   2   0  156.70    8.78   1
 -13  -2   0  146.17    9.94  -2
  13   2   0  146.17    9.94   1
   0  -3   0   -0.09    5.62  -2
   0   3   0   -0.09    5.62   1
  -1  -3   0 2210.79   22.62  -2
   1   3   0 2210.79   22.62   1
  -2  -3   0 4360.48   29.05  -2
   2   3   0 4360.48   29.05   1
  -3  -3   0 2076.30   18.89  -2
   3   3   0 2076.30   18.89   1
  -4  -3   0  243.27    7.56  -2
   4   3   0  243.27    7.56   1
  -5  -3   0 1188.98   13.20  -2
   5   3   0 1188.98   13.20   1
  -6  -3   0   24.70    5.02  -2
   6   3   0   24.70    5.02   1
  -7  -3   0  182.92    7.79  -2
   7   3   0  182.92    7.79   1
  -8  -3   0   88.08    6.04  -2
   8   3   0   88.08    6.04   1
  -9  -3   0   77.73    7.28  -2
   9   3   0   77.73    7.28   1
 -10  -3   0   45.48    6.21  -2
  10   3   0   45.48    6.21   1
 -11  -3   0    5.11    8.64  -2
  11   3   0    5.11    8.64   1
 -12  -3   0   23.29    7.95  -2
  12   3   0   23.29    7.95   1
   0  -4   0 3946.83   26.79  -2
   0   4   0 3946.83   26.79   1
  -1  -4   0 1827.77   18.28  -2
   1   4   0 1827.77   18.28   1
  -2  -4   0 7179.23   34.03  -2
   2   4   0 7179.23   34.03   1
  -3  -4   0 9999.99   38.06  -2
   3   4   0 9999.99   38.06   1
  -4  -4   0  775.05   10.95  -2
   4   4   0  775.05   10.95   1
  -5  -4   0 1769.21   15.36  -2
   5   4   0 1769.21   15.36   1
  -6  -4   0 1476.04   14.00  -2
   6   4   0 1476.04   14.00   1
  -7  -4   0    5.68    5.58  -2
   7   4   0    5.68    5.58   1
  -8  -4   0  166.14    7.40  -2
   8   4   0  166.14    7.40   1
  -9  -4   0 1181.19   12.71  -2
   9   4   0 1181.19   12.71   1
 -10  -4   0 1507.47   14.12  -2
  10   4   0 1507.47   14.12   1
 -11  -4   0  163.43    8.16  -2
  11   4   0  163.43    8.16   1
 -12  -4   0   12.32    8.56  -2
  12   4   0   12.32    8.56   1
   0  -5   0    0.38    3.74  -2
   0   5   0    0.38    3.74   1
  -1  -5   0  530.63    9.73  -2
   1   5   0  530.63    9.73   1
  -2  -5   0   50.81    4.73  -2
   2   5   0   50.81    4.73   1
  -3  -5   0 1966.44   16.45  -2
   3   5   0 1966.44   16.45   1
  -4  -5   0   80.99    5.33  -2
   4   5   0   80.99    5.33   1
  -5  -5   0  486.54    8.91  -2
   5   5   0  486.54    8.91   1
  -6  -5   0   45.02    5.56  -2
   6   5   0   45.02    5.56   1
  -7  -5   0  870.57   11.33  -2
   7   5   0  870.57   11.33   1
  -8  -5   0   10.80    5.49  -2
   8   5   0   10.80    5.49   1
  -9  -5   0  481.86    9.53  -2
   9   5   0  481.86    9.53   1
 -10  -5   0   66.11    8.44  -2
  10   5   0   66.11    8.44   1
 -11  -5   0   95.90    8.40  -2
  11   5   0   95.90    8.40   1
 -12  -5   0   36.22   10.61  -2
  12   5   0   36.22   10.61   1
   0  -6   0 1977.88   16.41  -2
   0   6   0 1977.88   16.41   1
  -1  -6   0    6.45    3.91  -2
   1   6   0    6.45    3.91   1
  -2  -6   0   10.97    4.16  -2
   2   6   0   10.97    4.16   1
  -3  -6   0 3394.56   20.36  -2
   3   6   0 3394.56   20.36   1
  -4  -6   0 7960.01   29.85  -2
   4   6   0 7960.01   29.85   1
  -5  -6   0 3407.73   19.61  -2
   5   6   0 3407.73   19.61   1
  -6  -6   0   19.02    5.39  -2
   6   6   0   19.02    5.39   1
  -7  -6   0   39.31    6.70  -2
   7   6   0   39.31    6.70   1
  -8  -6   0 1754.95   14.01  -2
   8   6   0 1754.95   14.01   1
  -9  -6   0  370.21    8.65  -2
   9   6   0  370.21    8.65   1
 -10  -6   0   35.47    7.09  -2
  10   6   0   35.47    7.09   1
 -11  -6   0  213.88   10.35  -2
  11   6   0  213.88   10.35   1
 -12  -6   0  372.51   13.07  -2
  12   6   0  372.51   13.07   1
   0  -7   0    0.05    4.11  -2
   0   7   0    0.05    4.11   1
  -1  -7   0  194.72    6.06  -2
   1   7   0  194.72    6.06   1
  -2  -7   0   37.38    4.55  -2
   2   7   0   37.38    4.55   1
  -3  -7   0  889.12   10.69  -2
   3   7   0  889.12   10.69   1
  -4  -7   0  100.90    5.21  -2
   4   7   0  100.90    5.21   1
  -5  -7   0 1956.83   14.48  -2
   5   7   0 1956.83   14.48   1
  -6  -7   0  365.26    8.82  -2
   6   7   0  365.26    8.82   1
  -7  -7   0  270.01    7.78  -2
   7   7   0  270.01    7.78   1
  -8  -7   0   13.11    5.76  -2
   8   7   0   13.11    5.76   1
  -9  -7   0   82.37    6.61  -2
   9   7   0   82.37    6.61   1
 -10  -7   0   16.45    6.31  -2
  10   7   0   16.45    6.31   1
 -11  -7   0  135.81    9.52  -2
  11   7   0  135.81    9.52   1
   0  -8   0 1094.16   11.38  -2
   0   8   0 1094.16   11.38   1
  -1  -8   0 1851.20   14.44  -2
   1   8   0 1851.20   14.44   1
  -2  -8   0 2217.18   15.42  -2
   2   8   0 2217.18   15.42   1
  -3  -8   0   28.54    4.50  -2
   3   8   0   28.54    4.50   1
  -4  -8   0  253.25    6.92  -2
   4   8   0  253.25    6.92   1
  -5  -8   0  294.11    7.45  -2
   5   8   0  294.11    7.45   1
  -6  -8   0 2297.95   15.62  -2
   6   8   0 2297.95   15.62   1
  -7  -8   0 2918.54   18.02  -2
   7   8   0 2918.54   18.02   1
  -8  -8   0  248.41    7.64  -2
   8   8   0  248.41    7.64   1
  -9  -8   0  219.09    9.82  -2
   9   8   0  219.09    9.82   1
 -10  -8   0   75.88    9.44  -2
  10   8   0   75.88    9.44   1
 -11  -8   0   54.94    8.43  -2
  11   8   0   54.94    8.43   1
   0  -9   0    3.10    4.65  -2
   0   9   0    3.10    4.65   1
  -1  -9   0   -0.08    5.82  -2
   1   9   0   -0.08    5.82   1
  -2  -9   0 1144.10   11.42  -2
   2   9   0 1144.10   11.42   1
  -3  -9   0  603.63    9.41  -2
   3   9   0  603.63    9.41   1
  -4  -9   0   14.59    6.36  -2
   4   9   0   14.59    6.36   1
  -5  -9   0  113.33    6.75  -2
   5   9   0  113.33    6.75   1
  -6  -9   0  338.62    7.63  -2
   6   9   0  338.62    7.63   1
  -7  -9   0   45.68    5.87  -2
   7   9   0   45.68    5.87   1
  -8  -9   0   63.27    7.79  -2
   8   9   0   63.27    7.79   1
  -9  -9   0   12.97    7.49  -2
   9   9   0   12.97    7.49   1
 -10  -9   0    2.29    7.81  -2
  10   9   0    2.29    7.81   1
   0 -10   0 1916.99   14.41  -2
   0  10   0 1916.99   14.41   1
  -1 -10   0  792.22    9.90  -2
   1  10   0  792.22    9.90   1
  -2 -10   0  825.66   10.43  -2
   2  10   0  825.66   10.43   1
  -3 -10   0  544.62    8.55  -2
   3  10   0  544.62    8.55   1
  -4 -10   0   11.32    5.36  -2
   4  10   0   11.32    5.36   1
  -5 -10   0  599.50    9.74  -2
   5  10   0  599.50    9.74   1
  -6 -10   0 1638.87   13.71  -2
   6  10   0 1638.87   13.71   1
  -7 -10   0  643.11   10.50  -2
   7  10   0  643.11   10.50   1
  -8 -10   0  107.91    7.78  -2
   8  10   0  107.91    7.78   1
  -9 -10   0  144.64    8.17  -2
   9  10   0  144.64    8.17   1
 -10 -10   0  153.02   10.04  -2
  10  10   0  153.02   10.04   1
   0 -11   0    0.87    5.38  -2
   0  11   0    0.87    5.38   1
  -1 -11   0 1106.86   11.17  -2
   1  11   0 1106.86   11.17   1
  -2 -11   0  103.76    5.74  -2
   2  11   0  103.76    5.74   1
  -3 -11   0  364.90    7.56  -2
   3  11   0  364.90    7.56   1
  -4 -11   0   83.66    6.84  -2
   4  11   0   83.66    6.84   1
  -5 -11   0  791.64   10.35  -2
   5  11   0  791.64   10.35   1
  -6 -11   0    6.33    7.66  -2
   6  11   0    6.33    7.66   1
  -7 -11   0  104.95    7.60  -2
   7  11   0  104.95    7.60   1
  -8 -11   0   17.41    7.81  -2
   8  11   0   17.41    7.81   1
  -9 -11   0   60.46    9.39  -2
   9  11   0   60.46    9.39   1
   0 -12   0 1428.53   12.18  -2
   0  12   0 1428.53   12.18   1
  -1 -12   0  906.41   10.85  -2
   1  12   0  906.41   10.85   1
  -2 -12   0   19.32    6.00  -2
   2  12   0   19.32    6.00   1
  -3 -12   0  548.42    8.86  -2
   3  12   0  548.42    8.86   1
  -4 -12   0 1508.58   13.10  -2
   4  12   0 1508.58   13.10   1
  -5 -12   0  359.23    8.34  -2
   5  12   0  359.23    8.34   1
  -6 -12   0   48.85    8.01  -2
   6  12   0   48.85    8.01   1
  -7 -12   0  141.62    7.87  -2
   7  12   0  141.62    7.87   1
  -8 -12   0  731.36   13.58  -2
   8  12   0  731.36   13.58   1
   0 -13   0    0.87    4.86  -2
   0  13   0    0.87    4.86   1
  -1 -13   0  237.80    6.81  -2
   1  13   0  237.80    6.81   1
  -2 -13   0   56.24    6.39  -2
   2  13   0   56.24    6.39   1
  -3 -13   0   36.50    6.59  -2
   3  13   0   36.50    6.59   1
  -4 -13   0   48.84    7.33  -2
   4  13   0   48.84    7.33   1
  -5 -13   0   35.88    7.43  -2
   5  13   0   35.88    7.43   1
  -6 -13   0   75.50    8.57  -2
   6  13   0   75.50    8.57   1
  -7 -13   0    8.01    9.91  -2
   7  13   0    8.01    9.91   1
   0 -14   0    3.31    8.25  -2
   0  14   0    3.31    8.25   1
  -1 -14   0  342.66    8.94  -2
   1  14   0  342.66    8.94   1
  -2 -14   0 1002.83   12.49  -2
   2  14   0 1002.83   12.49   1
  -3 -14   0  586.95   11.19  -2
   3  14   0  586.95   11.19   1
  -4 -14   0  136.35    7.90  -2
   4  14   0  136.35    7.90   1
  -5 -14   0   87.80    7.38  -2
   5  14   0   87.80    7.38   1
  -6 -14   0  235.92    9.48  -2
   6  14   0  235.92    9.48   1
   0 -15   0   -3.72    8.64  -2
   0  15   0   -3.72    8.64   1
  -1 -15   0  103.80    7.30  -2
   1  15   0  103.80    7.30   1
  -2 -15   0    0.21    7.16  -2
   2  15   0    0.21    7.16   1
  -3 -15   0   11.62    8.87  -2
   3  15   0   11.62    8.87   1
  -4 -15   0   37.07    9.15  -2
   4  15   0   37.07    9.15   1
   0 -16   0  144.89   10.41  -2
   0  16   0  144.89   10.41   1
  -1 -16   0  164.30   11.23  -2
   1  16   0  164.30   11.23   1
 -13   0   1    5.36   10.84   1
 -12   0   1    4.53    8.62   1
 -11   0   1   -0.36    7.18   1
 -10   0   1    0.59    6.51   1
  -9   0   1   -4.27    6.57   1
  -8   0   1    0.93    4.66   1
  -7   0   1    0.44    4.49   1
  -6   0   1    1.23    4.57   1
  -5   0   1   -2.44    4.51   1
  -4   0   1    1.03    4.12   1
  -3   0   1    1.85    5.94   1
  -2   0   1    1.10    7.72   1
  -1   0   1    2.49    7.52   1
   0   0   1    2.26    6.93   1
   1   0   1   -0.26    5.16   1
   2   0   1    2.35    4.70   1
   3   0   1    1.36    4.65   1
   4   0   1    4.94    4.57   1
   5   0   1   -0.84    5.15   1
   6   0   1   -0.53    5.22   1
   7   0   1    2.75    5.64   1
   8   0   1   -0.07    5.15   1
   9   0   1    1.51    5.07   1
  10   0   1   -0.04    6.76   1
  11   0   1    2.28    7.40   1
  12   0   1    1.21    8.90   1
 -13   1   1   52.56   10.05   1
 -12   1   1    6.81    8.72   1
 -11   1   1  196.45    9.33   1
 -10   1   1  159.18    7.56   1
  -9   1   1   47.50    6.91   1
  -8   1   1  571.61    9.59   1
  -7   1   1 1382.56   14.56   1
  -6   1   1 2558.44   19.93   1
  -5   1   1  369.51    9.52   1
  -4   1   1  889.05   14.35   1
  -3   1   1 1865.15   23.54   1
  -2   1   1 5036.53   41.76   1
   0   1   1 1985.53   31.89   1
   1   1   1 2564.35   28.57   1
   2   1   1 1795.25   20.78   1
   3   1   1  418.07    9.85   1
   4   1   1  381.44    8.77   1
   5   1   1  718.09   10.31   1
   6   1   1 2006.84   16.17   1
   7   1   1 1529.55   13.90   1
   8   1   1  138.62    7.22   1
   9   1   1  377.91    8.52   1
  10   1   1  835.67   11.13   1
  11   1   1   98.77    7.89   1
  12   1   1   29.23    8.18   1
 -13   2   1   81.41   10.91   1
 -12   2   1    2.11    7.60   1
 -11   2   1  203.52    9.76   1
 -10   2   1   39.94    6.92   1
  -9   2   1 1080.12   12.82   1
  -8   2   1   16.94    5.84   1
  -7   2   1 1181.87   13.17   1
  -6   2   1   89.21    6.25   1
  -5   2   1  346.85    9.09   1
  -4   2   1   16.39    5.11   1
  -3   2   1 1829.81   21.12   1
  -2   2   1 2264.13   26.19   1
  -1   2   1 2046.58   26.81   1
   0   2   1    9.93    5.91   1
   1   2   1 2719.95   26.32   1
   2   2   1 1476.01   17.75   1
   3   2   1  487.46    9.95   1
   4   2   1  102.33    5.60   1
   5   2   1  357.38    8.42   1
   6   2   1  177.93    6.92   1
   7   2   1  116.35    7.46   1
   8   2   1 1216.08   12.56   1
   9   2   1  103.76    7.37   1
  10   2   1   65.45    5.89   1
  11   2   1  199.83    9.48   1
  12   2   1    2.12    7.51   1
 -13   3   1   76.17   10.30   1
 -12   3   1  552.72   11.93   1
 -11   3   1   42.64    8.27   1
 -10   3   1   59.57    7.09   1
  -9   3   1  753.35   11.41   1
  -8   3   1  524.19    9.88   1
  -7   3   1  140.15    6.37   1
  -6   3   1    5.97    5.14   1
  -5   3   1 3858.02   24.14   1
  -4   3   1 8405.44   37.49   1
  -3   3   1  996.94   14.60   1
  -2   3   1    8.45    4.55   1
  -1   3   1 2344.47   23.80   1
   0   3   1 6651.20   38.50   1
   1   3   1  237.15    8.09   1
   2   3   1  130.42    6.76   1
   3   3   1 3557.70   23.17   1
   4   3   1 6302.33   29.09   1
   5   3   1  330.06    8.11   1
   6   3   1    3.12    5.20   1
   7   3   1  237.07    7.13   1
   8   3   1 2020.26   15.12   1
   9   3   1  385.43    8.38   1
  10   3   1   16.09    5.93   1
  11   3   1  412.26   10.63   1
  12   3   1  299.62   12.33   1
 -12   4   1   10.06    6.46   1
 -11   4   1  149.81    9.17   1
 -10   4   1    0.44    5.90   1
  -9   4   1  593.82   10.23   1
  -8   4   1    5.81    6.59   1
  -7   4   1  341.13    8.71   1
  -6   4   1  106.34    5.76   1
  -5   4   1  172.79    6.93   1
  -4   4   1    9.98    4.58   1
  -3   4   1   97.89    6.25   1
  -2   4   1   54.40    5.87   1
  -1   4   1  329.01    8.85   1
   0   4   1  453.27   10.12   1
   1   4   1  823.17   12.29   1
   2   4   1  566.96   10.09   1
   3   4   1   58.33    5.27   1
   4   4   1   22.31    4.68   1
   5   4   1  187.83    6.60   1
   6   4   1  753.03    9.88   1
   7   4   1  808.76   10.29   1
   8   4   1  129.55    6.72   1
   9   4   1  123.88    6.13   1
  10   4   1   14.75    8.06   1
  11   4   1   41.24    9.21   1
  12   4   1    4.79    9.65   1
 -12   5   1   23.81    9.23   1
 -11   5   1  372.63    9.98   1
 -10   5   1  537.23    9.66   1
  -9   5   1  332.30    8.59   1
  -8   5   1  170.94    7.80   1
  -7   5   1  494.55    9.61   1
  -6   5   1  855.76   10.95   1
  -5   5   1  771.00   10.77   1
  -4   5   1    7.17    4.03   1
  -3   5   1 3742.56   22.92   1
  -2   5   1 3905.66   24.10   1
  -1   5   1  111.51    6.05   1
   0   5   1   18.87    4.74   1
   1   5   1 2561.26   19.20   1
   2   5   1 7125.12   30.47   1
   3   5   1  413.82    8.03   1
   4   5   1 1143.10   12.19   1
   5   5   1 1009.52   11.34   1
   6   5   1 1077.58   12.14   1
   7   5   1  380.21    7.73   1
   8   5   1  134.18    6.55   1
   9   5   1  260.55    7.33   1
  10   5   1  378.30    9.47   1
  11   5   1   24.16    7.93   1
  12   5   1   25.49    9.77   1
 -12   6   1   38.34    9.98   1
 -11   6   1   51.10    8.24   1
 -10   6   1    6.42    6.84   1
  -9   6   1   13.34    5.87   1
  -8   6   1   16.64    6.63   1
  -7   6   1  103.86    6.54   1
  -6   6   1   14.07    5.37   1
  -5   6   1    9.69    3.91   1
  -4   6   1    9.17    4.40   1
  -3   6   1  558.04    9.51   1
  -2   6   1  332.48    8.04   1
  -1   6   1   21.69    4.32   1
   0   6   1  186.49    6.07   1
   1   6   1 1314.49   13.29   1
   2   6   1  184.70    6.73   1
   3   6   1   31.29    4.68   1
   4   6   1   55.61    5.54   1
   5   6   1  142.02    7.22   1
   6   6   1    0.08    6.48   1
   7   6   1    1.65    5.21   1
   8   6   1   23.76    6.24   1
   9   6   1    9.90    5.88   1
  10   6   1    6.95    7.72   1
  11   6   1   50.10    7.55   1
 -12   7   1   32.14   11.24   1
 -11   7   1   85.30    8.70   1
 -10   7   1  481.45   11.51   1
  -9   7   1  250.52    8.15   1
  -8   7   1   65.50    6.96   1
  -7   7   1  623.81   10.03   1
  -6   7   1 1868.70   14.84   1
  -5   7   1  123.86    6.38   1
  -4   7   1   60.97    5.04   1
  -3   7   1  828.24   10.58   1
  -2   7   1 1260.08   12.72   1
  -1   7   1  731.93   10.14   1
   0   7   1  336.29    7.62   1
   1   7   1  929.77   11.03   1
   2   7   1 2512.30   17.00   1
   3   7   1 1196.65   11.97   1
   4   7   1  358.31    7.53   1
   5   7   1 2455.50   15.88   1
   6   7   1 1484.62   13.12   1
   7   7   1   60.19    5.28   1
   8   7   1    2.13    6.05   1
   9   7   1  142.47    8.36   1
  10   7   1  117.77    8.39   1
  11   7   1   80.82    9.95   1
 -11   8   1  159.38   10.02   1
 -10   8   1   46.06    8.02   1
  -9   8   1  142.29    9.32   1
  -8   8   1    6.87    5.78   1
  -7   8   1   23.14    6.67   1
  -6   8   1   53.41    5.06   1
  -5   8   1  113.30    6.54   1
  -4   8   1    5.24    5.40   1
  -3   8   1  518.62    8.15   1
  -2   8   1    0.61    4.88   1
  -1   8   1  771.00    9.99   1
   0   8   1  158.74    5.80   1
   1   8   1  330.40    7.29   1
   2   8   1   33.24    4.41   1
   3   8   1  169.33    6.72   1
   4   8   1    0.91    4.93   1
   5   8   1  298.40    7.40   1
   6   8   1   -0.86    5.62   1
   7   8   1  269.25    8.29   1
   8   8   1    7.60    6.14   1
   9   8   1  257.55    9.28   1
  10   8   1   47.89    8.25   1
  11   8   1   88.27    8.83   1
 -11   9   1   21.15    9.41   1
 -10   9   1   19.04    9.03   1
  -9   9   1  333.03    9.20   1
  -8   9   1 1751.68   14.98   1
  -7   9   1  337.84    8.71   1
  -6   9   1   24.93    5.39   1
  -5   9   1  371.40    7.86   1
  -4   9   1 1553.02   13.62   1
  -3   9   1   58.89    5.82   1
  -2   9   1   24.20    5.02   1
  -1   9   1 2062.56   14.56   1
   0   9   1 4027.06   19.83   1
   1   9   1  902.94   10.84   1
   2   9   1   67.16    6.12   1
   3   9   1 1707.02   13.93   1
   4   9   1 1895.56   14.20   1
   5   9   1   90.16    5.97   1
   6   9   1   16.80    6.53   1
   7   9   1  746.15    9.99   1
   8   9   1  521.07   11.34   1
   9   9   1   75.98    8.27   1
  10   9   1    6.68    9.68   1
 -10  10   1   -0.69    9.59   1
  -9  10   1   24.01    7.84   1
  -8  10   1  113.16    8.17   1
  -7  10   1  176.55    7.48   1
  -6  10   1    9.94    6.55   1
  -5  10   1  198.32    7.24   1
  -4  10   1   32.84    5.25   1
  -3  10   1  250.61    7.63   1
  -2  10   1  298.00    8.11   1
  -1  10   1  240.21    7.19   1
   0  10   1   34.04    6.03   1
   1  10   1  201.28    6.51   1
   2  10   1  454.60    8.58   1
   3  10   1  188.57    6.51   1
   4  10   1   77.98    5.78   1
   5  10   1  628.85    9.43   1
   6  10   1   32.16    5.36   1
   7  10   1   97.18    8.42   1
   8  10   1    5.35    7.55   1
   9  10   1   14.13    8.50   1
  -9  11   1   42.24   10.35   1
  -8  11   1   63.03    8.07   1
  -7  11   1  200.15    9.03   1
  -6  11   1  419.44    8.67   1
  -5  11   1  269.79    7.53   1
  -4  11   1  362.31    8.51   1
  -3  11   1 1079.83   10.99   1
  -2  11   1  356.49    7.69   1
  -1  11   1  191.84    6.77   1
   0  11   1  103.85    6.25   1
   1  11   1  285.19    7.48   1
   2  11   1 1701.61   13.70   1
   3  11   1  587.04    9.00   1
   4  11   1  137.10    6.50   1
   5  11   1  220.25    7.26   1
   6  11   1  312.24    8.69   1
   7  11   1  201.55    8.83   1
   8  11   1   59.31    7.11   1
   9  11   1   25.47    8.74   1
  -9  12   1   10.40    8.26   1
  -8  12   1   14.92    8.32   1
  -7  12   1   44.07    8.34   1
  -6  12   1   27.13    7.22   1
  -5  12   1   18.68    8.33   1
  -4  12   1   49.02    6.31   1
  -3  12   1   41.64    6.28   1
  -2  12   1  137.66    6.85   1
  -1  12   1   80.44    6.42   1
   0  12   1   29.06    5.35   1
   1  12   1   40.39    6.57   1
   2  12   1   39.68    5.58   1
   3  12   1   50.97    5.77   1
   4  12   1   -1.37    5.44   1
   5  12   1   25.40    6.73   1
   6  12   1    5.63    6.64   1
   7  12   1    6.82    7.31   1
   8  12   1   51.72    8.59   1
  -7  13   1  173.83    9.59   1
  -6  13   1  384.71   10.96   1
  -5  13   1  324.09    9.74   1
  -4  13   1   40.71    7.87   1
  -3  13   1  350.57    9.57   1
  -2  13   1  674.44    9.85   1
  -1  13   1  247.30    7.66   1
   0  13   1  180.07    6.75   1
   1  13   1  580.23    9.99   1
   2  13   1  576.22   10.92   1
   3  13   1   15.04    7.01   1
   4  13   1   13.07    7.11   1
   5  13   1  103.76    9.25   1
   6  13   1  348.34   10.56   1
   7  13   1   35.90   11.12   1
  -6  14   1   19.13   10.79   1
  -5  14   1  236.40    9.57   1
  -4  14   1    0.01    7.10   1
  -3  14   1  101.03    9.11   1
  -2  14   1   -0.51    8.44   1
  -1  14   1  133.40    7.17   1
   0  14   1  103.94    8.45   1
   1  14   1  116.42    8.97   1
   2  14   1   48.06    7.66   1
   3  14   1  131.48    8.38   1
   4  14   1   73.71    8.00   1
   5  14   1  144.41   10.06   1
   6  14   1    0.66    8.68   1
  -4  15   1  468.33   13.12   1
  -3  15   1  132.21    9.06   1
  -2  15   1   95.02    7.93   1
  -1  15   1  192.29    7.99   1
   0  15   1  281.19   10.19   1
   1  15   1  106.89    8.48   1
   2  15   1    3.65    7.36   1
   3  15   1   74.39    9.43   1
   4  15   1  364.74   11.73   1
  -1  16   1   97.86    9.19   1
   0  16   1   31.77    8.49   1
   1  16   1   62.46    8.23   1
 -13   0   2   52.67   11.38   1
 -12   0   2  589.03   12.84   1
 -11   0   2    5.44    6.95   1
 -10   0   2    2.48    6.43   1
  -9   0   2  891.25   13.80   1
  -8   0   2 1572.10   17.89   1
  -7   0   2  749.61   12.18   1
  -6   0   2 1452.93   17.12   1
  -5   0   2 5073.52   34.83   1
  -4   0   2 4464.54   38.04   1
  -3   0   2 1986.53   32.89   1
   0   0   2 4946.21   45.73   1
   1   0   2  589.97   21.05   1
   2   0   2  320.78   14.52   1
   3   0   2 1564.19   21.77   1
   4   0   2 2351.74   20.03   1
   5   0   2    8.74    6.90   1
   6   0   2  150.81    6.72   1
   7   0   2 3267.04   19.29   1
   8   0   2 2579.94   17.07   1
   9   0   2   62.87    5.31   1
  10   0   2   45.28    8.84   1
  11   0   2   47.80    9.37   1
  12   0   2   86.38    8.74   1
 -13   1   2   62.58   11.46   1
 -12   1   2   42.12    9.10   1
 -11   1   2  145.86    8.97   1
 -10   1   2   40.01    6.55   1
  -9   1   2  258.37    8.65   1
  -8   1   2    6.70    6.13   1
  -7   1   2   37.35    5.97   1
  -6   1   2 1064.29   14.82   1
  -5   1   2  523.42   13.80   1
  -4   1   2 2620.71   27.66   1
  -3   1   2 1993.46   29.52   1
  -2   1   2 3743.89   51.65   1
  -1   1   2  728.57   21.42   1
   0   1   2 4084.32   37.62   1
   1   1   2  240.75    8.99   1
   2   1   2 2145.42   20.81   1
   3   1   2  106.09    6.62   1
   4   1   2 1702.05   15.95   1
   5   1   2  421.53    8.35   1
   6   1   2  481.38    8.76   1
   7   1   2  323.44    8.02   1
   8   1   2   24.36    5.84   1
   9   1   2  239.59    7.63   1
  10   1   2   78.72    7.71   1
  11   1   2   77.80    9.42   1
  12   1   2  130.23   12.17   1
 -13   2   2   95.09   10.33   1
 -12   2   2   72.25    8.83   1
 -11   2   2  391.99   10.72   1
 -10   2   2  219.93    8.60   1
  -9   2   2    5.11    5.15   1
  -8   2   2  486.61   10.47   1
  -7   2   2  966.78   13.72   1
  -6   2   2 1957.06   18.84   1
  -5   2   2 2916.45   24.25   1
  -4   2   2  778.21   14.68   1
  -3   2   2 2942.23   30.17   1
  -2   2   2 2373.92   29.30   1
  -1   2   2  948.04   18.29   1
   0   2   2   16.26    5.79   1
   1   2   2 2599.25   23.51   1
   2   2   2 2946.03   22.75   1
   3   2   2 2229.11   18.79   1
   4   2   2  330.24    8.11   1
   5   2   2 1045.94   12.26   1
   6   2   2 2419.55   17.30   1
   7   2   2  157.19    7.39   1
   8   2   2   88.87    6.54   1
   9   2   2  524.35    9.22   1
  10   2   2  339.88    9.16   1
  11   2   2   71.23    8.00   1
  12   2   2   30.59    9.40   1
 -13   3   2    4.92   10.95   1
 -12   3   2    1.38    7.68   1
 -11   3   2   11.14    7.99   1
 -10   3   2    6.33    6.86   1
  -9   3   2   29.07    5.94   1
  -8   3   2    3.21    7.20   1
  -7   3   2  699.06   11.04   1
  -6   3   2   48.72    5.24   1
  -5   3   2   47.34    5.82   1
  -4   3   2  797.01   13.41   1
  -3   3   2 1612.56   19.54   1
  -2   3   2  171.60    8.42   1
  -1   3   2  692.51   13.57   1
   0   3   2 1778.59   19.53   1
   1   3   2  415.75    9.94   1
   2   3   2   25.54    4.75   1
   3   3   2  501.71    9.60   1
   4   3   2   19.73    4.97   1
   5   3   2  126.62    5.65   1
   6   3   2  378.13    8.41   1
   7   3   2  609.01    9.53   1
   8   3   2   -2.09    5.87   1
   9   3   2  171.52    6.99   1
  10   3   2  157.73    9.57   1
  11   3   2   36.35    8.10   1
 -13   4   2   11.09   10.71   1
 -12   4   2    5.42    8.94   1
 -11   4   2  319.04   10.84   1
 -10   4   2  944.28   12.97   1
  -9   4   2  636.78   11.04   1
  -8   4   2   84.91    7.41   1
  -7   4   2  872.94   12.00   1
  -6   4   2  532.29   10.33   1
  -5   4   2   93.25    6.23   1
  -4   4   2  675.21   11.68   1
  -3   4   2 4346.58   28.22   1
  -2   4   2 8497.32   39.68   1
  -1   4   2  383.93    9.65   1
   0   4   2  911.53   13.21   1
   1   4   2 1284.38   14.93   1
   2   4   2 2589.40   19.10   1
   3   4   2  120.27    5.33   1
   4   4   2  687.03    9.64   1
   5   4   2 2344.93   16.86   1
   6   4   2  647.66   10.08   1
   7   4   2  196.56    7.12   1
   8   4   2  129.03    7.00   1
   9   4   2  522.52    9.48   1
  10   4   2  276.38    9.23   1
  11   4   2   96.96    8.54   1
 -12   5   2   14.85    8.51   1
 -11   5   2   33.60    7.88   1
 -10   5   2   18.95    6.57   1
  -9   5   2   74.43    6.56   1
  -8   5   2  286.85    8.86   1
  -7   5   2  364.17    9.43   1
  -6   5   2  138.85    6.63   1
  -5   5   2 1167.18   13.60   1
  -4   5   2   41.11    4.92   1
  -3   5   2   88.33    5.81   1
  -2   5   2  390.55    9.21   1
  -1   5   2  992.98   13.01   1
   0   5   2   44.31    5.01   1
   1   5   2  781.64   11.30   1
   2   5   2  105.12    5.58   1
   3   5   2   43.70    4.84   1
   4   5   2  746.61    9.92   1
   5   5   2  417.25    8.62   1
   6   5   2  388.90    8.24   1
   7   5   2  396.79    8.07   1
   8   5   2   44.24    6.61   1
   9   5   2  164.46    8.78   1
  10   5   2   92.31    9.37   1
  11   5   2   10.31    9.20   1
 -12   6   2  186.54   10.93   1
 -11   6   2   36.44    9.16   1
 -10   6   2   42.65    7.73   1
  -9   6   2  925.27   12.48   1
  -8   6   2  511.70   10.21   1
  -7   6   2    9.50    5.73   1
  -6   6   2    5.16    5.97   1
  -5   6   2  695.94   10.42   1
  -4   6   2 2420.23   17.95   1
  -3   6   2  582.30    9.72   1
  -2   6   2  556.30    9.61   1
  -1   6   2 5585.31   27.09   1
   0   6   2 3144.58   20.49   1
   1   6   2    9.47    5.04   1
   2   6   2   35.48    4.68   1
   3   6   2 1678.01   14.16   1
   4   6   2 4248.29   21.69   1
   5   6   2  429.82    8.15   1
   6   6   2   33.49    5.89   1
   7   6   2  669.04    9.72   1
   8   6   2  351.37    8.34   1
   9   6   2    0.29    8.03   1
  10   6   2    4.85    7.86   1
  11   6   2  384.13   13.12   1
 -12   7   2   27.78   10.07   1
 -11   7   2   11.32    8.14   1
 -10   7   2  152.23    8.72   1
  -9   7   2  384.89    9.18   1
  -8   7   2   68.43    6.78   1
  -7   7   2 1797.28   15.22   1
  -6   7   2   11.69    5.74   1
  -5   7   2  245.41    7.89   1
  -4   7   2   17.93    4.23   1
  -3   7   2  143.82    5.71   1
  -2   7   2  398.40    8.02   1
  -1   7   2   33.93    4.77   1
   0   7   2 1225.51   12.62   1
   1   7   2 1205.38   12.18   1
   2   7   2  295.37    6.78   1
   3   7   2  767.40    9.74   1
   4   7   2   36.22    5.48   1
   5   7   2  155.30    7.41   1
   6   7   2   18.67    5.51   1
   7   7   2   15.97    6.24   1
   8   7   2  209.44    7.06   1
   9   7   2   36.45    8.38   1
  10   7   2  187.08    9.80   1
 -11   8   2   74.78   10.83   1
 -10   8   2  130.39    9.20   1
  -9   8   2   23.75    7.48   1
  -8   8   2  527.14   10.10   1
  -7   8   2  552.04   10.39   1
  -6   8   2  280.40    8.46   1
  -5   8   2  299.56    8.13   1
  -4   8   2    0.47    5.75   1
  -3   8   2 1100.53   12.13   1
  -2   8   2 1609.02   14.23   1
  -1   8   2 1015.81   11.57   1
   0   8   2 1365.29   12.58   1
   1   8   2 2904.45   17.69   1
   2   8   2 1158.97   12.08   1
   3   8   2  474.71    8.83   1
   4   8   2   14.45    4.58   1
   5   8   2  278.12    7.43   1
   6   8   2 1215.81   11.78   1
   7   8   2  102.91    6.84   1
   8   8   2  124.98    8.12   1
   9   8   2  105.09    8.73   1
  10   8   2  194.96   11.79   1
 -11   9   2   -3.10    9.67   1
 -10   9   2   -0.39    8.30   1
  -9   9   2   40.63    7.83   1
  -8   9   2  153.45    7.19   1
  -7   9   2   12.31    6.53   1
  -6   9   2   14.61    5.78   1
  -5   9   2  204.37    7.37   1
  -4   9   2    3.96    5.74   1
  -3   9   2   71.22    5.83   1
  -2   9   2  111.17    7.04   1
  -1   9   2    4.47    5.48   1
   0   9   2  267.00    7.09   1
   1   9   2   16.14    5.17   1
   2   9   2  118.83    6.13   1
   3   9   2   10.63    5.32   1
   4   9   2    0.01    6.37   1
   5   9   2  248.88    6.64   1
   6   9   2   -0.40    6.05   1
   7   9   2   13.02    7.35   1
   8   9   2    9.57    7.62   1
   9   9   2   23.19    7.36   1
 -10  10   2  163.27   10.80   1
  -9  10   2    4.33    7.63   1
  -8  10   2    2.36    7.28   1
  -7  10   2  351.87    9.00   1
  -6  10   2  987.47   11.73   1
  -5  10   2  492.77    9.17   1
  -4  10   2  524.34    9.28   1
  -3  10   2  270.95    7.81   1
  -2  10   2  207.73    7.71   1
  -1  10   2  420.16    8.85   1
   0  10   2  154.20    6.97   1
   1  10   2 1224.60   11.85   1
   2  10   2 2432.79   15.23   1
   3  10   2  278.68    6.71   1
   4  10   2   35.07    4.83   1
   5  10   2  231.10    8.44   1
   6  10   2  256.44    8.85   1
   7  10   2   35.65    8.17   1
   8  10   2   74.51    8.05   1
   9  10   2  324.97   11.25   1
  -9  11   2   84.95    9.96   1
  -8  11   2   11.02    7.96   1
  -7  11   2  211.93    9.04   1
  -6  11   2   21.13    5.84   1
  -5  11   2  104.64    7.14   1
  -4  11   2   83.05    5.82   1
  -3  11   2  316.06    7.57   1
  -2  11   2  296.90    6.92   1
  -1  11   2   56.83    6.74   1
   0  11   2  950.68   10.94   1
   1  11   2  119.60    6.02   1
   2  11   2  279.38    7.54   1
   3  11   2  520.20    9.00   1
   4  11   2    3.00    4.94   1
   5  11   2   17.47    7.65   1
   6  11   2   -1.18    6.94   1
   7  11   2    2.24    7.63   1
   8  11   2  164.84   10.91   1
  -9  12   2  181.49    9.92   1
  -8  12   2  310.46   12.02   1
  -7  12   2    5.57    7.33   1
  -6  12   2   57.91    8.16   1
  -5  12   2  873.47   12.74   1
  -4  12   2  952.89   11.79   1
  -3  12   2   45.64    5.62   1
  -2  12   2   43.64    6.24   1
  -1  12   2  331.20    7.77   1
   0  12   2  964.70   10.66   1
   1  12   2   64.65    6.34   1
   2  12   2   49.91    6.29   1
   3  12   2  804.63   10.37   1
   4  12   2  870.13   12.51   1
   5  12   2    8.04    8.41   1
   6  12   2    2.28    8.15   1
   7  12   2  453.19   12.56   1
  -7  13   2   11.19    8.48   1
  -6  13   2   -0.15    8.04   1
  -5  13   2   10.26    7.99   1
  -4  13   2   23.89    7.92   1
  -3  13   2   65.99    8.73   1
  -2  13   2   38.46    6.94   1
  -1  13   2  248.08    9.39   1
   0  13   2    5.17    6.36   1
   1  13   2   50.78    6.73   1
   2  13   2    4.11    6.56   1
   3  13   2   -0.51    6.69   1
   4  13   2   28.86    6.53   1
   5  13   2    7.83    6.61   1
   6  13   2    8.24   11.08   1
  -6  14   2   97.50    9.85   1
  -5  14   2    8.75    7.85   1
  -4  14   2   86.62    8.75   1
  -3  14   2  520.76   11.53   1
  -2  14   2  562.25   11.42   1
  -1  14   2   46.32    8.22   1
   0  14   2   61.45    8.81   1
   1  14   2  103.68    8.03   1
   2  14   2  156.97    9.89   1
   3  14   2   54.90    8.36   1
   4  14   2   95.69    8.75   1
   5  14   2  490.83   12.55   1
  -4  15   2    6.92    8.47   1
  -3  15   2   -0.71    8.69   1
  -2  15   2   69.01    8.30   1
  -1  15   2    5.67    9.13   1
   0  15   2   67.57    8.76   1
   1  15   2   25.39    8.69   1
   2  15   2    3.44    9.84   1
   3  15   2   88.45    9.62   1
  11   0   3    0.95   10.91  -2
 -13   0   3    0.95   10.91   1
  10   0   3    1.73    8.70  -2
 -12   0   3    1.73    8.70   1
   9   0   3   -1.34    6.49  -2
 -11   0   3   -1.34    6.49   1
   8   0   3    2.36    6.50  -2
 -10   0   3    2.36    6.50   1
   7   0   3    2.70    6.54  -2
  -9   0   3    2.70    6.54   1
   6   0   3    1.04    6.60  -2
  -8   0   3    1.04    6.60   1
   5   0   3    0.59    5.28  -2
  -7   0   3    0.59    5.28   1
   4   0   3    2.65    5.95  -2
  -6   0   3    2.65    5.95   1
   3   0   3    1.29    6.30  -2
  -5   0   3    1.29    6.30   1
   2   0   3   -0.01    7.58  -2
  -4   0   3   -0.01    7.58   1
   1   0   3    2.16    7.27  -2
  -3   0   3    2.16    7.27   1
   0   0   3    0.47    7.11  -2
  -2   0   3    0.47    7.11   1
  -1   0   3    0.88    5.83  -2
  -1   0   3    0.88    5.83   1
  -2   0   3    1.83    5.27  -2
   0   0   3    1.83    5.27   1
  -3   0   3    1.41    5.41  -2
   1   0   3    1.41    5.41   1
  -4   0   3   -0.99    5.33  -2
   2   0   3   -0.99    5.33   1
  -5   0   3   -1.13    5.13  -2
   3   0   3   -1.13    5.13   1
  -6   0   3   -0.07    5.22  -2
   4   0   3   -0.07    5.22   1
  -7   0   3   -0.51    4.20  -2
   5   0   3   -0.51    4.20   1
  -8   0   3   -0.84    5.82  -2
   6   0   3   -0.84    5.82   1
  -9   0   3    1.39    4.69  -2
   7   0   3    1.39    4.69   1
 -10   0   3    5.33    4.69  -2
   8   0   3    5.33    4.69   1
 -11   0   3    2.00    4.82  -2
   9   0   3    2.00    4.82   1
 -12   0   3    1.81    6.85  -2
  10   0   3    1.81    6.85   1
 -13   0   3    2.87    8.50  -2
  11   0   3    2.87    8.50   1
  11  -1   3   43.74   11.36  -2
 -13   1   3   43.74   11.36   1
  10  -1   3  103.10   10.10  -2
 -12   1   3  103.10   10.10   1
   9  -1   3  166.35   11.23  -2
 -11   1   3  166.35   11.23   1
   8  -1   3  164.90    7.99  -2
 -10   1   3  164.90    7.99   1
   7  -1   3  400.63   10.28  -2
  -9   1   3  400.63   10.28   1
   6  -1   3 1074.70   16.79  -2
  -8   1   3 1074.70   16.79   1
   5  -1   3 1906.88   23.85  -2
  -7   1   3 1906.88   23.85   1
   4  -1   3 1111.79   18.51  -2
  -6   1   3 1111.79   18.51   1
   3  -1   3  340.91   12.50  -2
  -5   1   3  340.91   12.50   1
   2  -1   3  138.78   10.60  -2
  -4   1   3  138.78   10.60   1
   1  -1   3 1142.98   24.60  -2
  -3   1   3 1142.98   24.60   1
   0  -1   3 1880.41   40.66  -2
  -2   1   3 1880.41   40.66   1
  -1  -1   3  432.16   14.73  -2
  -1   1   3  432.16   14.73   1
  -2  -1   3 1307.18   20.10  -2
   0   1   3 1307.18   20.10   1
  -3  -1   3 4296.30   30.38  -2
   1   1   3 4296.30   30.38   1
  -4  -1   3 4501.84   27.40  -2
   2   1   3 4501.84   27.40   1
  -5  -1   3  304.64    8.51  -2
   3   1   3  304.64    8.51   1
  -6  -1   3  812.82   12.42  -2
   4   1   3  812.82   12.42   1
  -7  -1   3 2254.23   18.67  -2
   5   1   3 2254.23   18.67   1
  -8  -1   3 2085.07   16.67  -2
   6   1   3 2085.07   16.67   1
  -9  -1   3  128.15    7.33  -2
   7   1   3  128.15    7.33   1
 -10  -1   3   25.95    6.87  -2
   8   1   3   25.95    6.87   1
 -11  -1   3  476.05   10.40  -2
   9   1   3  476.05   10.40   1
 -12  -1   3   94.13    8.01  -2
  10   1   3   94.13    8.01   1
 -13  -1   3   10.22    9.78  -2
  11   1   3   10.22    9.78   1
  11  -2   3   12.47   10.42  -2
 -13   2   3   12.47   10.42   1
  10  -2   3   61.44    9.59  -2
 -12   2   3   61.44    9.59   1
   9  -2   3  155.00    9.89  -2
 -11   2   3  155.00    9.89   1
   8  -2   3  594.25   11.68  -2
 -10   2   3  594.25   11.68   1
   7  -2   3  183.85    8.05  -2
  -9   2   3  183.85    8.05   1
   6  -2   3  632.13   13.19  -2
  -8   2   3  632.13   13.19   1
   5  -2   3  478.36   11.42  -2
  -7   2   3  478.36   11.42   1
   4  -2   3  240.31    9.37  -2
  -6   2   3  240.31    9.37   1
   3  -2   3  863.50   15.73  -2
  -5   2   3  863.50   15.73   1
   2  -2   3  141.03    9.32  -2
  -4   2   3  141.03    9.32   1
   1  -2   3  181.76   10.29  -2
  -3   2   3  181.76   10.29   1
   0  -2   3  572.32   16.26  -2
  -2   2   3  572.32   16.26   1
  -1  -2   3   84.74    7.46  -2
  -1   2   3   84.74    7.46   1
  -2  -2   3 4074.01   30.49  -2
   0   2   3 4074.01   30.49   1
  -3  -2   3  760.99   12.76  -2
   1   2   3  760.99   12.76   1
  -4  -2   3  181.31    7.24  -2
   2   2   3  181.31    7.24   1
  -5  -2   3  434.34    9.89  -2
   3   2   3  434.34    9.89   1
  -6  -2   3   91.12    5.60  -2
   4   2   3   91.12    5.60   1
  -7  -2   3  114.01    6.50  -2
   5   2   3  114.01    6.50   1
  -8  -2   3  671.37   10.71  -2
   6   2   3  671.37   10.71   1
  -9  -2   3   71.25    6.70  -2
   7   2   3   71.25    6.70   1
 -10  -2   3  150.20    8.78  -2
   8   2   3  150.20    8.78   1
 -11  -2   3   54.13    8.64  -2
   9   2   3   54.13    8.64   1
 -12  -2   3   88.80    8.64  -2
  10   2   3   88.80    8.64   1
 -13  -2   3   40.59    9.49  -2
  11   2   3   40.59    9.49   1
  11  -3   3  172.42   11.74  -2
 -13   3   3  172.42   11.74   1
  10  -3   3  161.57    9.22  -2
 -12   3   3  161.57    9.22   1
   9  -3   3  106.36    8.50  -2
 -11   3   3  106.36    8.50   1
   8  -3   3  465.22   12.73  -2
 -10   3   3  465.22   12.73   1
   7  -3   3  727.30   15.16  -2
  -9   3   3  727.30   15.16   1
   6  -3   3  677.85   11.99  -2
  -8   3   3  677.85   11.99   1
   5  -3   3   30.15    7.00  -2
  -7   3   3   30.15    7.00   1
   4  -3   3  794.07   13.82  -2
  -6   3   3  794.07   13.82   1
   3  -3   3 4513.39   32.55  -2
  -5   3   3 4513.39   32.55   1
   2  -3   3 2766.19   26.37  -2
  -4   3   3 2766.19   26.37   1
   1  -3   3   17.42    5.32  -2
  -3   3   3   17.42    5.32   1
   0  -3   3   44.20    6.19  -2
  -2   3   3   44.20    6.19   1
  -1  -3   3 4370.07   31.21  -2
  -1   3   3 4370.07   31.21   1
  -2  -3   3 2295.51   21.19  -2
   0   3   3 2295.51   21.19   1
  -3  -3   3    5.04    4.39  -2
   1   3   3    5.04    4.39   1
  -4  -3   3  788.24   11.81  -2
   2   3   3  788.24   11.81   1
  -5  -3   3 5845.88   29.38  -2
   3   3   3 5845.88   29.38   1
  -6  -3   3 2367.65   17.77  -2
   4   3   3 2367.65   17.77   1
  -7  -3   3   31.37    5.67  -2
   5   3   3   31.37    5.67   1
  -8  -3   3  223.06    7.85  -2
   6   3   3  223.06    7.85   1
  -9  -3   3 1645.61   14.39  -2
   7   3   3 1645.61   14.39   1
 -10  -3   3 1211.45   13.38  -2
   8   3   3 1211.45   13.38   1
 -11  -3   3   11.76    8.32  -2
   9   3   3   11.76    8.32   1
 -12  -3   3   69.00    9.47  -2
  10   3   3   69.00    9.47   1
 -13  -3   3  289.90   12.60  -2
  11   3   3  289.90   12.60   1
  11  -4   3   38.29    9.13  -2
 -13   4   3   38.29    9.13   1
  10  -4   3   24.39    8.30  -2
 -12   4   3   24.39    8.30   1
   9  -4   3   78.15    8.48  -2
 -11   4   3   78.15    8.48   1
   8  -4   3  176.17    9.14  -2
 -10   4   3  176.17    9.14   1
   7  -4   3  103.75    7.70  -2
  -9   4   3  103.75    7.70   1
   6  -4   3  353.45   10.19  -2
  -8   4   3  353.45   10.19   1
   5  -4   3  251.80    9.10  -2
  -7   4   3  251.80    9.10   1
   4  -4   3  155.41    7.22  -2
  -6   4   3  155.41    7.22   1
   3  -4   3   75.52    6.37  -2
  -5   4   3   75.52    6.37   1
   2  -4   3  193.58    8.22  -2
  -4   4   3  193.58    8.22   1
   1  -4   3  419.70   10.43  -2
  -3   4   3  419.70   10.43   1
   0  -4   3  495.13   11.02  -2
  -2   4   3  495.13   11.02   1
  -1  -4   3 1089.79   14.81  -2
  -1   4   3 1089.79   14.81   1
  -2  -4   3  158.97    7.19  -2
   0   4   3  158.97    7.19   1
  -3  -4   3  167.13    7.06  -2
   1   4   3  167.13    7.06   1
  -4  -4   3  347.64    8.35  -2
   2   4   3  347.64    8.35   1
  -5  -4   3  214.03    7.09  -2
   3   4   3  214.03    7.09   1
  -6  -4   3  946.56   11.08  -2
   4   4   3  946.56   11.08   1
  -7  -4   3  137.36    7.10  -2
   5   4   3  137.36    7.10   1
  -8  -4   3  394.75    8.37  -2
   6   4   3  394.75    8.37   1
  -9  -4   3    5.44    5.54  -2
   7   4   3    5.44    5.54   1
 -10  -4   3  181.36    8.34  -2
   8   4   3  181.36    8.34   1
 -11  -4   3   50.96    7.07  -2
   9   4   3   50.96    7.07   1
 -12  -4   3   96.23    9.32  -2
  10   4   3   96.23    9.32   1
 -13  -4   3   81.57   10.53  -2
  11   4   3   81.57   10.53   1
  10  -5   3   54.65   10.12  -2
 -12   5   3   54.65   10.12   1
   9  -5   3  319.18   12.61  -2
 -11   5   3  319.18   12.61   1
   8  -5   3  370.30   10.53  -2
 -10   5   3  370.30   10.53   1
   7  -5   3  200.27    8.98  -2
  -9   5   3  200.27    8.98   1
   6  -5   3  350.67   10.12  -2
  -8   5   3  350.67   10.12   1
   5  -5   3  472.75   10.74  -2
  -7   5   3  472.75   10.74   1
   4  -5   3  666.14   11.83  -2
  -6   5   3  666.14   11.83   1
   3  -5   3   56.61    5.80  -2
  -5   5   3   56.61    5.80   1
   2  -5   3 1549.25   16.53  -2
  -4   5   3 1549.25   16.53   1
   1  -5   3 4280.11   26.98  -2
  -3   5   3 4280.11   26.98   1
   0  -5   3 1856.81   17.80  -2
  -2   5   3 1856.81   17.80   1
  -1  -5   3  122.58    6.55  -2
  -1   5   3  122.58    6.55   1
  -2  -5   3  955.02   12.70  -2
   0   5   3  955.02   12.70   1
  -3  -5   3 3777.70   22.59  -2
   1   5   3 3777.70   22.59   1
  -4  -5   3  466.42    8.65  -2
   2   5   3  466.42    8.65   1
  -5  -5   3  380.85    7.97  -2
   3   5   3  380.85    7.97   1
  -6  -5   3  333.80    8.41  -2
   4   5   3  333.80    8.41   1
  -7  -5   3  618.57    9.99  -2
   5   5   3  618.57    9.99   1
  -8  -5   3  772.53   10.66  -2
   6   5   3  772.53   10.66   1
  -9  -5   3  258.99    8.68  -2
   7   5   3  258.99    8.68   1
 -10  -5   3  264.97    8.50  -2
   8   5   3  264.97    8.50   1
 -11  -5   3  639.82   12.17  -2
   9   5   3  639.82   12.17   1
 -12  -5   3  169.07   10.24  -2
  10   5   3  169.07   10.24   1
  10  -6   3   -0.67   10.34  -2
 -12   6   3   -0.67   10.34   1
   9  -6   3    2.31    7.87  -2
 -11   6   3    2.31    7.87   1
   8  -6   3    5.86    8.72  -2
 -10   6   3    5.86    8.72   1
   7  -6   3    8.51    6.80  -2
  -9   6   3    8.51    6.80   1
   6  -6   3    9.98    6.64  -2
  -8   6   3    9.98    6.64   1
   5  -6   3   53.76    7.21  -2
  -7   6   3   53.76    7.21   1
   4  -6   3    3.13    5.29  -2
  -6   6   3    3.13    5.29   1
   3  -6   3    8.37    5.38  -2
  -5   6   3    8.37    5.38   1
   2  -6   3  141.79    6.42  -2
  -4   6   3  141.79    6.42   1
   1  -6   3  166.24    6.81  -2
  -3   6   3  166.24    6.81   1
   0  -6   3  160.13    6.26  -2
  -2   6   3  160.13    6.26   1
  -1  -6   3    0.83    4.85  -2
  -1   6   3    0.83    4.85   1
  -2  -6   3  433.59    8.88  -2
   0   6   3  433.59    8.88   1
  -3  -6   3  168.82    6.34  -2
   1   6   3  168.82    6.34   1
  -4  -6   3   90.63    5.22  -2
   2   6   3   90.63    5.22   1
  -5  -6   3   23.57    6.07  -2
   3   6   3   23.57    6.07   1
  -6  -6   3   65.55    6.48  -2
   4   6   3   65.55    6.48   1
  -7  -6   3   76.70    6.74  -2
   5   6   3   76.70    6.74   1
  -8  -6   3   24.50    5.88  -2
   6   6   3   24.50    5.88   1
  -9  -6   3   15.92    5.47  -2
   7   6   3   15.92    5.47   1
 -10  -6   3    8.97    6.12  -2
   8   6   3    8.97    6.12   1
 -11  -6   3    1.48    7.51  -2
   9   6   3    1.48    7.51   1
 -12  -6   3   32.96    9.68  -2
  10   6   3   32.96    9.68   1
  10  -7   3   18.51   11.63  -2
 -12   7   3   18.51   11.63   1
   9  -7   3  102.47    9.37  -2
 -11   7   3  102.47    9.37   1
   8  -7   3  165.04    9.51  -2
 -10   7   3  165.04    9.51   1
   7  -7   3    8.91    6.53  -2
  -9   7   3    8.91    6.53   1
   6  -7   3  156.69    7.54  -2
  -8   7   3  156.69    7.54   1
   5  -7   3 1683.97   16.72  -2
  -7   7   3 1683.97   16.72   1
   4  -7   3  714.79   11.54  -2
  -6   7   3  714.79   11.54   1
   3  -7   3  205.47    7.66  -2
  -5   7   3  205.47    7.66   1
   2  -7   3  577.61   10.31  -2
  -4   7   3  577.61   10.31   1
   1  -7   3 1905.97   16.25  -2
  -3   7   3 1905.97   16.25   1
   0  -7   3 2505.64   18.05  -2
  -2   7   3 2505.64   18.05   1
  -1  -7   3  999.06   12.09  -2
  -1   7   3  999.06   12.09   1
  -2  -7   3  489.52    8.61  -2
   0   7   3  489.52    8.61   1
  -3  -7   3  796.86   10.81  -2
   1   7   3  796.86   10.81   1
  -4  -7   3  505.33    8.85  -2
   2   7   3  505.33    8.85   1
  -5  -7   3   48.22    5.63  -2
   3   7   3   48.22    5.63   1
  -6  -7   3  605.87    9.35  -2
   4   7   3  605.87    9.35   1
  -7  -7   3 1847.05   14.99  -2
   5   7   3 1847.05   14.99   1
  -8  -7   3  550.29    9.24  -2
   6   7   3  550.29    9.24   1
  -9  -7   3   60.15    6.01  -2
   7   7   3   60.15    6.01   1
 -10  -7   3   83.25    8.86  -2
   8   7   3   83.25    8.86   1
 -11  -7   3  174.96    9.02  -2
   9   7   3  174.96    9.02   1
 -12  -7   3  224.14   10.88  -2
  10   7   3  224.14   10.88   1
   9  -8   3   22.06   10.48  -2
 -11   8   3   22.06   10.48   1
   8  -8   3   49.57    9.06  -2
 -10   8   3   49.57    9.06   1
   7  -8   3   36.51    9.02  -2
  -9   8   3   36.51    9.02   1
   6  -8   3   17.46    5.52  -2
  -8   8   3   17.46    5.52   1
   5  -8   3   96.64    7.34  -2
  -7   8   3   96.64    7.34   1
   4  -8   3  102.85    7.02  -2
  -6   8   3  102.85    7.02   1
   3  -8   3  164.53    7.32  -2
  -5   8   3  164.53    7.32   1
   2  -8   3  548.53    9.59  -2
  -4   8   3  548.53    9.59   1
   1  -8   3  613.88    9.91  -2
  -3   8   3  613.88    9.91   1
   0  -8   3  373.49    8.79  -2
  -2   8   3  373.49    8.79   1
  -1  -8   3  153.93    6.88  -2
  -1   8   3  153.93    6.88   1
  -2  -8   3   82.59    5.55  -2
   0   8   3   82.59    5.55   1
  -3  -8   3   90.10    5.86  -2
   1   8   3   90.10    5.86   1
  -4  -8   3  457.75    9.14  -2
   2   8   3  457.75    9.14   1
  -5  -8   3  234.33    7.23  -2
   3   8   3  234.33    7.23   1
  -6  -8   3  375.69    7.78  -2
   4   8   3  375.69    7.78   1
  -7  -8   3  365.83    7.77  -2
   5   8   3  365.83    7.77   1
  -8  -8   3  142.17    7.15  -2
   6   8   3  142.17    7.15   1
  -9  -8   3   46.06    7.36  -2
   7   8   3   46.06    7.36   1
 -10  -8   3  323.71    9.51  -2
   8   8   3  323.71    9.51   1
 -11  -8   3    6.82    8.21  -2
   9   8   3    6.82    8.21   1
   9  -9   3    1.02   11.24  -2
 -11   9   3    1.02   11.24   1
   8  -9   3   63.57   10.30  -2
 -10   9   3   63.57   10.30   1
   7  -9   3  727.77   14.18  -2
  -9   9   3  727.77   14.18   1
   6  -9   3  687.11   12.05  -2
  -8   9   3  687.11   12.05   1
   5  -9   3   22.36    5.65  -2
  -7   9   3   22.36    5.65   1
   4  -9   3  217.61    8.37  -2
  -6   9   3  217.61    8.37   1
   3  -9   3 1671.02   15.10  -2
  -5   9   3 1671.02   15.10   1
   2  -9   3  235.17    8.10  -2
  -4   9   3  235.17    8.10   1
   1  -9   3   42.12    6.59  -2
  -3   9   3   42.12    6.59   1
   0  -9   3 1273.39   12.96  -2
  -2   9   3 1273.39   12.96   1
  -1  -9   3 3318.20   18.97  -2
  -1   9   3 3318.20   18.97   1
  -2  -9   3 2333.50   16.19  -2
   0   9   3 2333.50   16.19   1
  -3  -9   3   74.60    5.96  -2
   1   9   3   74.60    5.96   1
  -4  -9   3   86.75    5.59  -2
   2   9   3   86.75    5.59   1
  -5  -9   3 1217.67   12.32  -2
   3   9   3 1217.67   12.32   1
  -6  -9   3  391.65    8.70  -2
   4   9   3  391.65    8.70   1
  -7  -9   3   14.48    6.07  -2
   5   9   3   14.48    6.07   1
  -8  -9   3  398.51   10.78  -2
   6   9   3  398.51   10.78   1
  -9  -9   3  659.24   11.42  -2
   7   9   3  659.24   11.42   1
 -10  -9   3  396.08   10.70  -2
   8   9   3  396.08   10.70   1
 -11  -9   3   10.08    9.78  -2
   9   9   3   10.08    9.78   1
   8 -10   3   13.04   10.56  -2
 -10  10   3   13.04   10.56   1
   7 -10   3   12.83    7.73  -2
  -9  10   3   12.83    7.73   1
   6 -10   3   39.66    8.53  -2
  -8  10   3   39.66    8.53   1
   5 -10   3    1.91    8.24  -2
  -7  10   3    1.91    8.24   1
   4 -10   3  132.07    6.76  -2
  -6  10   3  132.07    6.76   1
   3 -10   3  318.04    8.72  -2
  -5  10   3  318.04    8.72   1
   2 -10   3   73.71    6.69  -2
  -4  10   3   73.71    6.69   1
   1 -10   3  504.56    9.02  -2
  -3  10   3  504.56    9.02   1
   0 -10   3   79.24    6.40  -2
  -2  10   3   79.24    6.40   1
  -1 -10   3   18.90    5.32  -2
  -1  10   3   18.90    5.32   1
  -2 -10   3   31.85    5.67  -2
   0  10   3   31.85    5.67   1
  -3 -10   3   49.58    5.20  -2
   1  10   3   49.58    5.20   1
  -4 -10   3   80.14    5.43  -2
   2  10   3   80.14    5.43   1
  -5 -10   3  180.92    7.41  -2
   3  10   3  180.92    7.41   1
  -6 -10   3  128.61    6.27  -2
   4  10   3  128.61    6.27   1
  -7 -10   3   21.53    6.18  -2
   5  10   3   21.53    6.18   1
  -8 -10   3  179.92    9.09  -2
   6  10   3  179.92    9.09   1
  -9 -10   3   30.46    9.07  -2
   7  10   3   30.46    9.07   1
 -10 -10   3   41.34   10.00  -2
   8  10   3   41.34   10.00   1
   7 -11   3   27.07   10.34  -2
  -9  11   3   27.07   10.34   1
   6 -11   3   74.09    9.52  -2
  -8  11   3   74.09    9.52   1
   5 -11   3  215.83    9.05  -2
  -7  11   3  215.83    9.05   1
   4 -11   3  348.25    9.72  -2
  -6  11   3  348.25    9.72   1
   3 -11   3  376.16    8.21  -2
  -5  11   3  376.16    8.21   1
   2 -11   3  905.02   11.34  -2
  -4  11   3  905.02   11.34   1
   1 -11   3  564.62    9.21  -2
  -3  11   3  564.62    9.21   1
   0 -11   3  221.99    7.01  -2
  -2  11   3  221.99    7.01   1
  -1 -11   3    9.08    5.57  -2
  -1  11   3    9.08    5.57   1
  -2 -11   3   59.22    6.31  -2
   0  11   3   59.22    6.31   1
  -3 -11   3 1238.34   12.04  -2
   1  11   3 1238.34   12.04   1
  -4 -11   3 1157.10   11.90  -2
   2  11   3 1157.10   11.90   1
  -5 -11   3  375.46    8.82  -2
   3  11   3  375.46    8.82   1
  -6 -11   3  168.87    8.63  -2
   4  11   3  168.87    8.63   1
  -7 -11   3  225.70    8.41  -2
   5  11   3  225.70    8.41   1
  -8 -11   3  274.39   10.32  -2
   6  11   3  274.39   10.32   1
  -9 -11   3   51.31    9.14  -2
   7  11   3   51.31    9.14   1
   6 -12   3    4.96   10.91  -2
  -8  12   3    4.96   10.91   1
   5 -12   3    1.27    8.77  -2
  -7  12   3    1.27    8.77   1
   4 -12   3   -0.36    7.43  -2
  -6  12   3   -0.36    7.43   1
   3 -12   3   24.90    7.51  -2
  -5  12   3   24.90    7.51   1
   2 -12   3    1.64    7.18  -2
  -4  12   3    1.64    7.18   1
   1 -12   3   19.54    5.26  -2
  -3  12   3   19.54    5.26   1
   0 -12   3   70.74    6.25  -2
  -2  12   3   70.74    6.25   1
  -1 -12   3   46.23    6.00  -2
  -1  12   3   46.23    6.00   1
  -2 -12   3  112.97    6.19  -2
   0  12   3  112.97    6.19   1
  -3 -12   3  189.74    6.66  -2
   1  12   3  189.74    6.66   1
  -4 -12   3    6.57    6.50  -2
   2  12   3    6.57    6.50   1
  -5 -12   3   24.92    6.79  -2
   3  12   3   24.92    6.79   1
  -6 -12   3    1.76    7.33  -2
   4  12   3    1.76    7.33   1
  -7 -12   3    2.42    8.09  -2
   5  12   3    2.42    8.09   1
  -8 -12   3   45.54   11.08  -2
   6  12   3   45.54   11.08   1
   5 -13   3  174.75   12.17  -2
  -7  13   3  174.75   12.17   1
   4 -13   3  253.47   10.56  -2
  -6  13   3  253.47   10.56   1
   3 -13   3   57.46    8.18  -2
  -5  13   3   57.46    8.18   1
   2 -13   3  210.10   10.05  -2
  -4  13   3  210.10   10.05   1
   1 -13   3  514.19   10.87  -2
  -3  13   3  514.19   10.87   1
   0 -13   3  261.65    9.83  -2
  -2  13   3  261.65    9.83   1
  -1 -13   3   47.60    7.45  -2
  -1  13   3   47.60    7.45   1
  -2 -13   3  221.41    8.62  -2
   0  13   3  221.41    8.62   1
  -3 -13   3  730.22   11.14  -2
   1  13   3  730.22   11.14   1
  -4 -13   3  436.23    9.45  -2
   2  13   3  436.23    9.45   1
  -5 -13   3  153.04    9.60  -2
   3  13   3  153.04    9.60   1
  -6 -13   3  118.10    8.68  -2
   4  13   3  118.10    8.68   1
  -7 -13   3  252.14   11.03  -2
   5  13   3  252.14   11.03   1
   4 -14   3   46.15   10.21  -2
  -6  14   3   46.15   10.21   1
   3 -14   3   18.70    9.27  -2
  -5  14   3   18.70    9.27   1
   2 -14   3   59.71    9.24  -2
  -4  14   3   59.71    9.24   1
   1 -14   3   15.35    8.30  -2
  -3  14   3   15.35    8.30   1
   0 -14   3  268.71    9.93  -2
  -2  14   3  268.71    9.93   1
  -1 -14   3    9.70    6.43  -2
  -1  14   3    9.70    6.43   1
  -2 -14   3  177.27    8.57  -2
   0  14   3  177.27    8.57   1
  -3 -14   3   40.83    7.99  -2
   1  14   3   40.83    7.99   1
  -4 -14   3   59.91    8.58  -2
   2  14   3   59.91    8.58   1
  -5 -14   3    1.04    9.90  -2
   3  14   3    1.04    9.90   1
  -6 -14   3   78.07   11.43  -2
   4  14   3   78.07   11.43   1
   1 -15   3   50.08    8.65  -2
  -3  15   3   50.08    8.65   1
   0 -15   3   45.03    8.44  -2
  -2  15   3   45.03    8.44   1
  -1 -15   3  241.77   10.76  -2
  -1  15   3  241.77   10.76   1
  -2 -15   3  342.62   12.11  -2
   0  15   3  342.62   12.11   1
  -3 -15   3   11.69   10.14  -2
   1  15   3   11.69   10.14   1
  -4 -15   3   27.13    8.01  -2
   2  15   3   27.13    8.01   1
 -13   0   4  245.50   15.00   1
 -12   0   4   47.43   10.60   1
 -11   0   4   31.38    8.80   1
 -10   0   4  495.39   11.76   1
  -9   0   4 1060.24   16.36   1
  -8   0   4  298.71   11.06   1
  -7   0   4  109.63    9.74   1
  -6   0   4   11.86    7.26   1
  -5   0   4 2954.45   53.12   1
  -4   0   4  755.08   16.11   1
  -3   0   4  108.43    9.78   1
  -2   0   4 7549.83   87.75   1
  -1   0   4 4485.71   38.86   1
   0   0   4  969.15   15.83   1
   1   0   4   68.95    6.32   1
   2   0   4  434.22    8.92   1
   3   0   4 4540.34   24.97   1
   4   0   4 1521.18   13.95   1
   5   0   4   26.17    4.81   1
   6   0   4   53.09    7.11   1
   7   0   4  827.31   11.09   1
   8   0   4  169.15    7.49   1
   9   0   4   31.39    6.55   1
  10   0   4   54.65    7.19   1
 -13   1   4   16.07   11.24   1
 -12   1   4   24.03    9.21   1
 -11   1   4  181.62   10.20   1
 -10   1   4   49.36    7.27   1
  -9   1   4    5.27    7.09   1
  -8   1   4  430.03   12.25   1
  -7   1   4   47.78    8.13   1
  -6   1   4 1367.61   23.30   1
  -5   1   4  245.73   15.12   1
  -4   1   4   86.23    8.06   1
  -3   1   4 2670.13   32.42   1
  -2   1   4   13.22    7.98   1
  -1   1   4  896.23   17.79   1
   0   1   4  448.72   11.43   1
   1   1   4  535.77   10.82   1
   2   1   4 1117.80   13.84   1
   3   1   4  130.91    6.27   1
   4   1   4 1423.09   14.03   1
   5   1   4  157.69    6.25   1
   6   1   4  190.47    6.84   1
   7   1   4   69.42    6.09   1
   8   1   4  121.44    6.96   1
   9   1   4   43.00    6.62   1
  10   1   4  216.49   10.97   1
 -13   2   4   42.18   11.57   1
 -12   2   4  199.84   11.11   1
 -11   2   4  281.77   11.22   1
 -10   2   4   90.49    7.80   1
  -9   2   4  148.95    9.00   1
  -8   2   4   61.18    7.88   1
  -7   2   4  383.35   11.89   1
  -6   2   4 1056.56   18.77   1
  -5   2   4  183.68   10.20   1
  -4   2   4 1497.21   30.44   1
  -3   2   4 4012.20   47.34   1
  -2   2   4  387.47   13.17   1
  -1   2   4  124.44    7.59   1
   0   2   4  719.26   12.99   1
   1   2   4 2075.88   19.17   1
   2   2   4 2663.00   19.64   1
   3   2   4  341.65    8.48   1
   4   2   4  430.32    9.29   1
   5   2   4 1644.28   14.27   1
   6   2   4  169.93    6.46   1
   7   2   4    6.71    6.20   1
   8   2   4   84.07    8.06   1
   9   2   4  358.66   10.66   1
  10   2   4  235.35   11.50   1
 -13   3   4   -3.08   12.42   1
 -12   3   4   35.46    9.43   1
 -11   3   4    6.76    9.14   1
 -10   3   4  116.00    8.22   1
  -9   3   4  228.01    9.13   1
  -8   3   4    1.60    6.78   1
  -7   3   4   45.48    8.06   1
  -6   3   4  326.79   11.49   1
  -5   3   4  484.16   13.16   1
  -4   3   4    9.40    5.85   1
  -3   3   4   24.30    6.78   1
  -2   3   4    6.53    5.33   1
  -1   3   4   19.89    5.70   1
   0   3   4   73.69    6.15   1
   1   3   4   67.19    5.52   1
   2   3   4    3.19    4.80   1
   3   3   4    6.49    4.94   1
   4   3   4  951.21   11.83   1
   5   3   4   91.57    6.24   1
   6   3   4  120.60    6.85   1
   7   3   4   65.07    6.10   1
   8   3   4   25.48    6.95   1
   9   3   4   16.34    9.13   1
  10   3   4   -3.98   11.22   1
 -12   4   4   44.89    9.65   1
 -11   4   4  295.04   11.41   1
 -10   4   4  231.37    9.57   1
  -9   4   4   12.27    7.20   1
  -8   4   4  566.79   12.31   1
  -7   4   4 1665.30   19.17   1
  -6   4   4  436.48   11.32   1
  -5   4   4  129.79    7.96   1
  -4   4   4  208.69    9.10   1
  -3   4   4 1373.17   18.20   1
  -2   4   4  445.50   10.59   1
  -1   4   4  931.59   13.77   1
   0   4   4 2022.77   18.32   1
   1   4   4 3440.44   22.51   1
   2   4   4  463.12    8.85   1
   3   4   4    3.72    5.69   1
   4   4   4  233.87    8.26   1
   5   4   4  502.01    9.36   1
   6   4   4  802.78   10.58   1
   7   4   4  390.64    8.60   1
   8   4   4  480.31   11.01   1
   9   4   4  286.94    9.69   1
  10   4   4   85.64   11.99   1
 -12   5   4   15.05   11.13   1
 -11   5   4    0.15    8.95   1
 -10   5   4  204.64   10.65   1
  -9   5   4   14.31    6.84   1
  -8   5   4  212.40    8.89   1
  -7   5   4   58.95    7.68   1
  -6   5   4  461.43   10.94   1
  -5   5   4    7.67    6.47   1
  -4   5   4  551.49   11.24   1
  -3   5   4  297.87    8.76   1
  -2   5   4  275.35    8.42   1
  -1   5   4   88.67    6.23   1
   0   5   4  467.02    9.43   1
   1   5   4   19.49    5.23   1
   2   5   4  305.44    8.59   1
   3   5   4   24.15    5.87   1
   4   5   4  341.66    8.52   1
   5   5   4    7.29    5.50   1
   6   5   4  515.02    8.70   1
   7   5   4   12.57    5.86   1
   8   5   4  369.62    9.60   1
   9   5   4   13.32    6.60   1
  10   5   4    9.84   11.40   1
 -12   6   4   63.63   12.22   1
 -11   6   4    4.16    9.08   1
 -10   6   4   53.87    8.82   1
  -9   6   4  396.24   10.15   1
  -8   6   4  643.23   11.86   1
  -7   6   4  290.71    9.25   1
  -6   6   4  539.50   11.09   1
  -5   6   4 2295.32   19.61   1
  -4   6   4  577.17   11.23   1
  -3   6   4   86.92    7.52   1
  -2   6   4  451.47    9.39   1
  -1   6   4 2636.40   19.31   1
   0   6   4 1094.80   12.61   1
   1   6   4   64.14    6.33   1
   2   6   4   37.56    6.00   1
   3   6   4 2575.17   17.00   1
   4   6   4  890.15   10.42   1
   5   6   4    5.76    6.10   1
   6   6   4  539.72    9.41   1
   7   6   4 1401.51   14.40   1
   8   6   4  308.15   10.73   1
   9   6   4   17.79    8.24   1
 -11   7   4    8.88    9.19   1
 -10   7   4  334.77   11.15   1
  -9   7   4  207.68   10.30   1
  -8   7   4  389.38   10.01   1
  -7   7   4   47.51    6.97   1
  -6   7   4   -3.12    6.47   1
  -5   7   4   27.06    6.66   1
  -4   7   4   18.55    6.09   1
  -3   7   4  149.32    7.68   1
  -2   7   4 1200.61   13.06   1
  -1   7   4  116.84    7.41   1
   0   7   4  774.39   11.02   1
   1   7   4  337.49    7.52   1
   2   7   4    6.59    5.51   1
   3   7   4   22.26    6.20   1
   4   7   4   92.11    7.12   1
   5   7   4   90.92    7.18   1
   6   7   4  181.09    7.99   1
   7   7   4    5.57    8.84   1
   8   7   4  271.83    9.97   1
   9   7   4    6.41   11.19   1
 -11   8   4   60.23   11.86   1
 -10   8   4   74.16    9.67   1
  -9   8   4  415.31   11.02   1
  -8   8   4  368.04   10.42   1
  -7   8   4  338.85    9.44   1
  -6   8   4  490.34   10.18   1
  -5   8   4    8.92    6.34   1
  -4   8   4  557.52    9.99   1
  -3   8   4 1393.45   14.17   1
  -2   8   4  671.12   10.24   1
  -1   8   4  133.86    6.63   1
   0   8   4  243.35    7.82   1
   1   8   4  363.65    8.86   1
   2   8   4  535.01    8.96   1
   3   8   4   27.77    5.79   1
   4   8   4  331.44    7.38   1
   5   8   4 1558.90   14.01   1
   6   8   4  395.47    9.58   1
   7   8   4  107.81    9.61   1
   8   8   4   33.93    8.15   1
 -10   9   4    1.33   10.29   1
  -9   9   4    2.85    7.40   1
  -8   9   4   44.30    8.88   1
  -7   9   4    2.78    6.65   1
  -6   9   4   39.33    6.43   1
  -5   9   4   43.21    6.75   1
  -4   9   4  312.05    8.21   1
  -3   9   4   12.49    5.67   1
  -2   9   4   23.70    5.07   1
  -1   9   4   29.54    5.73   1
   0   9   4    1.06    6.31   1
   1   9   4   22.45    5.68   1
   2   9   4   16.93    6.02   1
   3   9   4   40.13    5.55   1
   4   9   4   30.98    6.68   1
   5   9   4   22.19    8.59   1
   6   9   4   29.30    7.70   1
   7   9   4    3.91    6.62   1
   8   9   4    1.72    9.15   1
 -10  10   4  164.44   12.54   1
  -9  10   4    2.86    9.03   1
  -8  10   4   18.69    8.79   1
  -7  10   4  271.02    9.52   1
  -6  10   4  322.76    9.23   1
  -5  10   4  422.58    9.64   1
  -4  10   4  430.87    9.52   1
  -3  10   4  723.91   10.58   1
  -2  10   4  670.43   10.34   1
  -1  10   4   45.32    5.56   1
   0  10   4    5.75    5.87   1
   1  10   4  899.63   10.93   1
   2  10   4  569.12    9.40   1
   3  10   4  219.91    7.15   1
   4  10   4  499.13    9.76   1
   5  10   4  572.29   10.84   1
   6  10   4   39.78    8.10   1
   7  10   4    3.17    8.58   1
  -9  11   4   12.22   11.18   1
  -8  11   4   74.53    9.60   1
  -7  11   4   15.11    8.14   1
  -6  11   4   62.38    7.92   1
  -5  11   4   -4.40    8.40   1
  -4  11   4  225.76    7.59   1
  -3  11   4  128.29    7.17   1
  -2  11   4  597.76   10.09   1
  -1  11   4    2.62    5.58   1
   0  11   4  185.12    7.19   1
   1  11   4  128.97    6.59   1
   2  11   4   11.19    6.59   1
   3  11   4    5.18    5.92   1
   4  11   4   86.10    9.01   1
   5  11   4    9.90    6.85   1
   6  11   4   85.17   11.45   1
  -8  12   4   19.12    9.77   1
  -7  12   4   -2.82    8.97   1
  -6  12   4  133.54    9.77   1
  -5  12   4  746.49   12.84   1
  -4  12   4  274.55    9.17   1
  -3  12   4   21.35    7.32   1
  -2  12   4   40.39    8.57   1
  -1  12   4  872.06   12.59   1
   0  12   4  413.25    9.12   1
   1  12   4   29.26    7.31   1
   2  12   4  359.52   10.42   1
   3  12   4  886.73   13.35   1
   4  12   4   79.38    9.30   1
   5  12   4   24.73   10.19   1
  -7  13   4   18.78    9.40   1
  -6  13   4   56.35   10.43   1
  -5  13   4   48.36    8.19   1
  -4  13   4   46.94    7.21   1
  -3  13   4   86.54    8.17   1
  -2  13   4   10.55    8.55   1
  -1  13   4   -0.36    6.59   1
   0  13   4   24.61    7.59   1
   1  13   4    6.21    8.68   1
   2  13   4  165.65    9.29   1
   3  13   4   54.84    9.03   1
   4  13   4   28.48    8.78   1
  -5  14   4    8.70    9.35   1
  -4  14   4   73.04   11.28   1
  -3  14   4  163.67   11.89   1
  -2  14   4  113.58   10.47   1
  -1  14   4  292.34   11.39   1
   0  14   4  393.42   12.04   1
   1  14   4  390.15   10.66   1
   2  14   4  106.55   11.64   1
   9   0   5   -0.10   10.16  -2
 -12   0   5   -0.10   10.16   1
   8   0   5    1.50   10.70  -2
 -11   0   5    1.50   10.70   1
   7   0   5    0.93    8.23  -2
 -10   0   5    0.93    8.23   1
   6   0   5   -0.53    8.06  -2
  -9   0   5   -0.53    8.06   1
   5   0   5    0.57    9.06  -2
  -8   0   5    0.57    9.06   1
   4   0   5    0.62   12.28  -2
  -7   0   5    0.62   12.28   1
   3   0   5    0.95    5.83  -2
  -6   0   5    0.95    5.83   1
   2   0   5    0.36    5.72  -2
  -5   0   5    0.36    5.72   1
   1   0   5    1.66    7.08  -2
  -4   0   5    1.66    7.08   1
   0   0   5    0.13    9.89  -2
  -3   0   5    0.13    9.89   1
  -1   0   5    0.74    7.21  -2
  -2   0   5    0.74    7.21   1
  -2   0   5    0.31    6.07  -2
  -1   0   5    0.31    6.07   1
  -3   0   5    2.77    5.22  -2
   0   0   5    2.77    5.22   1
  -4   0   5    1.57    5.16  -2
   1   0   5    1.57    5.16   1
  -5   0   5    0.30    5.57  -2
   2   0   5    0.30    5.57   1
  -6   0   5   -0.71    6.59  -2
   3   0   5   -0.71    6.59   1
  -7   0   5    1.65    5.17  -2
   4   0   5    1.65    5.17   1
  -8   0   5   -1.51    6.84  -2
   5   0   5   -1.51    6.84   1
  -9   0   5    0.12    6.73  -2
   6   0   5    0.12    6.73   1
 -10   0   5   -0.61    7.80  -2
   7   0   5   -0.61    7.80   1
 -11   0   5    0.43    6.86  -2
   8   0   5    0.43    6.86   1
 -12   0   5    2.05    8.00  -2
   9   0   5    2.05    8.00   1
   9  -1   5  110.75   12.25  -2
 -12   1   5  110.75   12.25   1
   8  -1   5  218.31   13.06  -2
 -11   1   5  218.31   13.06   1
   7  -1   5  195.28   10.93  -2
 -10   1   5  195.28   10.93   1
   6  -1   5   63.62    9.31  -2
  -9   1   5   63.62    9.31   1
   5  -1   5  663.40   19.46  -2
  -8   1   5  663.40   19.46   1
   4  -1   5  589.70   19.80  -2
  -7   1   5  589.70   19.80   1
   3  -1   5  507.55   12.20  -2
  -6   1   5  507.55   12.20   1
   2  -1   5  281.04   10.76  -2
  -5   1   5  281.04   10.76   1
   1  -1   5 1662.99   25.79  -2
  -4   1   5 1662.99   25.79   1
   0  -1   5 3479.56   45.51  -2
  -3   1   5 3479.56   45.51   1
  -1  -1   5 1035.00   22.58  -2
  -2   1   5 1035.00   22.58   1
  -2  -1   5  219.50    9.76  -2
  -1   1   5  219.50    9.76   1
  -3  -1   5 1271.50   18.56  -2
   0   1   5 1271.50   18.56   1
  -4  -1   5 1792.70   20.29  -2
   1   1   5 1792.70   20.29   1
  -5  -1   5  279.35    9.03  -2
   2   1   5  279.35    9.03   1
  -6  -1   5  241.23    8.18  -2
   3   1   5  241.23    8.18   1
  -7  -1   5  473.35   10.40  -2
   4   1   5  473.35   10.40   1
  -8  -1   5 1377.03   13.68  -2
   5   1   5 1377.03   13.68   1
  -9  -1   5  169.11    7.69  -2
   6   1   5  169.11    7.69   1
 -10  -1   5   56.54    8.43  -2
   7   1   5   56.54    8.43   1
 -11  -1   5  415.87   11.12  -2
   8   1   5  415.87   11.12   1
 -12  -1   5  313.90   10.43  -2
   9   1   5  313.90   10.43   1
   9  -2   5  131.65   11.25  -2
 -12   2   5  131.65   11.25   1
   8  -2   5  182.36   12.16  -2
 -11   2   5  182.36   12.16   1
   7  -2   5  500.12   15.13  -2
 -10   2   5  500.12   15.13   1
   6  -2   5    3.14    7.58  -2
  -9   2   5    3.14    7.58   1
   5  -2   5  511.45   15.06  -2
  -8   2   5  511.45   15.06   1
   4  -2   5  274.72   13.61  -2
  -7   2   5  274.72   13.61   1
   3  -2   5   19.28    8.23  -2
  -6   2   5   19.28    8.23   1
   2  -2   5  213.91    9.65  -2
  -5   2   5  213.91    9.65   1
   1  -2   5    4.88    7.41  -2
  -4   2   5    4.88    7.41   1
   0  -2   5  414.67   15.99  -2
  -3   2   5  414.67   15.99   1
  -1  -2   5  830.04   17.99  -2
  -2   2   5  830.04   17.99   1
  -2  -2   5  153.22    8.53  -2
  -1   2   5  153.22    8.53   1
  -3  -2   5  614.83   12.45  -2
   0   2   5  614.83   12.45   1
  -4  -2   5   12.65    5.06  -2
   1   2   5   12.65    5.06   1
  -5  -2   5  485.72   10.66  -2
   2   2   5  485.72   10.66   1
  -6  -2   5   22.63    7.07  -2
   3   2   5   22.63    7.07   1
  -7  -2   5  168.73    7.45  -2
   4   2   5  168.73    7.45   1
  -8  -2   5  193.36    7.36  -2
   5   2   5  193.36    7.36   1
  -9  -2   5    5.89    5.95  -2
   6   2   5    5.89    5.95   1
 -10  -2   5  112.87    8.87  -2
   7   2   5  112.87    8.87   1
 -11  -2   5  237.12   10.15  -2
   8   2   5  237.12   10.15   1
 -12  -2   5   21.37   10.26  -2
   9   2   5   21.37   10.26   1
   9  -3   5   96.66   12.33  -2
 -12   3   5   96.66   12.33   1
   8  -3   5   32.03   10.00  -2
 -11   3   5   32.03   10.00   1
   7  -3   5  555.95   14.91  -2
 -10   3   5  555.95   14.91   1
   6  -3   5  690.49   16.32  -2
  -9   3   5  690.49   16.32   1
   5  -3   5  160.74   10.48  -2
  -8   3   5  160.74   10.48   1
   4  -3   5  170.14   10.72  -2
  -7   3   5  170.14   10.72   1
   3  -3   5 1310.26   23.14  -2
  -6   3   5 1310.26   23.14   1
   2  -3   5 2734.13   38.90  -2
  -5   3   5 2734.13   38.90   1
   1  -3   5  500.56   17.76  -2
  -4   3   5  500.56   17.76   1
   0  -3   5   62.68    8.00  -2
  -3   3   5   62.68    8.00   1
  -1  -3   5 1616.72   22.04  -2
  -2   3   5 1616.72   22.04   1
  -2  -3   5 2995.82   25.58  -2
  -1   3   5 2995.82   25.58   1
  -3  -3   5  311.97    8.96  -2
   0   3   5  311.97    8.96   1
  -4  -3   5  183.59    8.39  -2
   1   3   5  183.59    8.39   1
  -5  -3   5 2003.76   18.15  -2
   2   3   5 2003.76   18.15   1
  -6  -3   5 2697.36   19.70  -2
   3   3   5 2697.36   19.70   1
  -7  -3   5  471.02    9.65  -2
   4   3   5  471.02    9.65   1
  -8  -3   5  225.01    7.86  -2
   5   3   5  225.01    7.86   1
  -9  -3   5  470.49   11.26  -2
   6   3   5  470.49   11.26   1
 -10  -3   5 1435.73   14.66  -2
   7   3   5 1435.73   14.66   1
 -11  -3   5   51.14    8.78  -2
   8   3   5   51.14    8.78   1
 -12  -3   5    8.17    9.61  -2
   9   3   5    8.17    9.61   1
   9  -4   5   90.67   12.14  -2
 -12   4   5   90.67   12.14   1
   8  -4   5   16.93    9.67  -2
 -11   4   5   16.93    9.67   1
   7  -4   5  106.03   10.25  -2
 -10   4   5  106.03   10.25   1
   6  -4   5   63.86    8.34  -2
  -9   4   5   63.86    8.34   1
   5  -4   5  157.68    9.19  -2
  -8   4   5  157.68    9.19   1
   4  -4   5   42.30    8.79  -2
  -7   4   5   42.30    8.79   1
   3  -4   5  662.64   15.93  -2
  -6   4   5  662.64   15.93   1
   2  -4   5  244.40   11.71  -2
  -5   4   5  244.40   11.71   1
   1  -4   5  278.42   11.67  -2
  -4   4   5  278.42   11.67   1
   0  -4   5  208.91   10.30  -2
  -3   4   5  208.91   10.30   1
  -1  -4   5  126.96    8.07  -2
  -2   4   5  126.96    8.07   1
  -2  -4   5   23.97    6.55  -2
  -1   4   5   23.97    6.55   1
  -3  -4   5  949.59   13.57  -2
   0   4   5  949.59   13.57   1
  -4  -4   5   92.63    6.66  -2
   1   4   5   92.63    6.66   1
  -5  -4   5  526.29   10.61  -2
   2   4   5  526.29   10.61   1
  -6  -4   5  345.96    9.46  -2
   3   4   5  345.96    9.46   1
  -7  -4   5  134.23    6.97  -2
   4   4   5  134.23    6.97   1
  -8  -4   5  167.66    7.57  -2
   5   4   5  167.66    7.57   1
  -9  -4   5  221.08    8.16  -2
   6   4   5  221.08    8.16   1
 -10  -4   5   27.58    8.12  -2
   7   4   5   27.58    8.12   1
 -11  -4   5   80.70    7.87  -2
   8   4   5   80.70    7.87   1
 -12  -4   5   11.93   10.15  -2
   9   4   5   11.93   10.15   1
   9  -5   5   51.36   12.94  -2
 -12   5   5   51.36   12.94   1
   8  -5   5  140.62   11.46  -2
 -11   5   5  140.62   11.46   1
   7  -5   5  162.96   11.21  -2
 -10   5   5  162.96   11.21   1
   6  -5   5  280.55   10.91  -2
  -9   5   5  280.55   10.91   1
   5  -5   5  758.84   15.16  -2
  -8   5   5  758.84   15.16   1
   4  -5   5  857.86   15.73  -2
  -7   5   5  857.86   15.73   1
   3  -5   5   73.35    7.98  -2
  -6   5   5   73.35    7.98   1
   2  -5   5  147.44    8.71  -2
  -5   5   5  147.44    8.71   1
   1  -5   5  525.87   12.40  -2
  -4   5   5  525.87   12.40   1
   0  -5   5  826.80   14.28  -2
  -3   5   5  826.80   14.28   1
  -1  -5   5  284.40    9.61  -2
  -2   5   5  284.40    9.61   1
  -2  -5   5  494.18   10.89  -2
  -1   5   5  494.18   10.89   1
  -3  -5   5 1902.56   16.98  -2
   0   5   5 1902.56   16.98   1
  -4  -5   5 1014.90   13.16  -2
   1   5   5 1014.90   13.16   1
  -5  -5   5  838.66   11.47  -2
   2   5   5  838.66   11.47   1
  -6  -5   5  116.02    7.18  -2
   3   5   5  116.02    7.18   1
  -7  -5   5  455.54   10.31  -2
   4   5   5  455.54   10.31   1
  -8  -5   5  935.72   12.69  -2
   5   5   5  935.72   12.69   1
  -9  -5   5  405.12   10.62  -2
   6   5   5  405.12   10.62   1
 -10  -5   5   70.78    8.71  -2
   7   5   5   70.78    8.71   1
 -11  -5   5  133.71    8.69  -2
   8   5   5  133.71    8.69   1
 -12  -5   5  132.43   11.74  -2
   9   5   5  132.43   11.74   1
   8  -6   5   17.53    9.43  -2
 -11   6   5   17.53    9.43   1
   7  -6   5   18.34    9.53  -2
 -10   6   5   18.34    9.53   1
   6  -6   5   11.32    8.71  -2
  -9   6   5   11.32    8.71   1
   5  -6   5    3.99    8.34  -2
  -8   6   5    3.99    8.34   1
   4  -6   5    6.23    7.62  -2
  -7   6   5    6.23    7.62   1
   3  -6   5   65.88    8.19  -2
  -6   6   5   65.88    8.19   1
   2  -6   5   40.18    7.31  -2
  -5   6   5   40.18    7.31   1
   1  -6   5   88.71    7.68  -2
  -4   6   5   88.71    7.68   1
   0  -6   5  157.52    8.22  -2
  -3   6   5  157.52    8.22   1
  -1  -6   5  100.92    7.55  -2
  -2   6   5  100.92    7.55   1
  -2  -6   5  454.81   10.12  -2
  -1   6   5  454.81   10.12   1
  -3  -6   5   94.38    7.35  -2
   0   6   5   94.38    7.35   1
  -4  -6   5   37.40    6.78  -2
   1   6   5   37.40    6.78   1
  -5  -6   5   31.28    6.76  -2
   2   6   5   31.28    6.76   1
  -6  -6   5  227.68    8.17  -2
   3   6   5  227.68    8.17   1
  -7  -6   5    6.15    6.66  -2
   4   6   5    6.15    6.66   1
  -8  -6   5    6.06    6.11  -2
   5   6   5    6.06    6.11   1
  -9  -6   5    2.48    8.23  -2
   6   6   5    2.48    8.23   1
 -10  -6   5    1.39    9.06  -2
   7   6   5    1.39    9.06   1
 -11  -6   5    4.05    8.57  -2
   8   6   5    4.05    8.57   1
   8  -7   5  162.85   13.20  -2
 -11   7   5  162.85   13.20   1
   7  -7   5   70.73    9.92  -2
 -10   7   5   70.73    9.92   1
   6  -7   5   73.71   10.41  -2
  -9   7   5   73.71   10.41   1
   5  -7   5  847.98   16.50  -2
  -8   7   5  847.98   16.50   1
   4  -7   5  870.53   14.66  -2
  -7   7   5  870.53   14.66   1
   3  -7   5  271.44    9.84  -2
  -6   7   5  271.44    9.84   1
   2  -7   5   78.38    7.54  -2
  -5   7   5   78.38    7.54   1
   1  -7   5  432.47   10.48  -2
  -4   7   5  432.47   10.48   1
   0  -7   5  831.01   12.35  -2
  -3   7   5  831.01   12.35   1
  -1  -7   5  409.76    9.77  -2
  -2   7   5  409.76    9.77   1
  -2  -7   5  153.47    7.35  -2
  -1   7   5  153.47    7.35   1
  -3  -7   5  795.05   11.69  -2
   0   7   5  795.05   11.69   1
  -4  -7   5 1290.82   13.09  -2
   1   7   5 1290.82   13.09   1
  -5  -7   5  171.63    7.50  -2
   2   7   5  171.63    7.50   1
  -6  -7   5  329.40    8.19  -2
   3   7   5  329.40    8.19   1
  -7  -7   5  899.31   12.65  -2
   4   7   5  899.31   12.65   1
  -8  -7   5  909.63   13.33  -2
   5   7   5  909.63   13.33   1
  -9  -7   5  211.63   10.17  -2
   6   7   5  211.63   10.17   1
 -10  -7   5    1.15    7.38  -2
   7   7   5    1.15    7.38   1
 -11  -7   5   41.21   12.07  -2
   8   7   5   41.21   12.07   1
   7  -8   5   12.93   10.27  -2
 -10   8   5   12.93   10.27   1
   6  -8   5   47.60    9.74  -2
  -9   8   5   47.60    9.74   1
   5  -8   5   63.01    9.21  -2
  -8   8   5   63.01    9.21   1
   4  -8   5  134.39    8.56  -2
  -7   8   5  134.39    8.56   1
   3  -8   5  618.67   11.73  -2
  -6   8   5  618.67   11.73   1
   2  -8   5   87.51    7.64  -2
  -5   8   5   87.51    7.64   1
   1  -8   5  577.93   10.97  -2
  -4   8   5  577.93   10.97   1
   0  -8   5   48.43    6.87  -2
  -3   8   5   48.43    6.87   1
  -1  -8   5   68.29    6.94  -2
  -2   8   5   68.29    6.94   1
  -2  -8   5   37.36    6.81  -2
  -1   8   5   37.36    6.81   1
  -3  -8   5  227.43    7.48  -2
   0   8   5  227.43    7.48   1
  -4  -8   5  134.00    6.70  -2
   1   8   5  134.00    6.70   1
  -5  -8   5  541.01    9.90  -2
   2   8   5  541.01    9.90   1
  -6  -8   5  233.08    7.41  -2
   3   8   5  233.08    7.41   1
  -7  -8   5  542.40    9.67  -2
   4   8   5  542.40    9.67   1
  -8  -8   5    8.13    7.78  -2
   5   8   5    8.13    7.78   1
  -9  -8   5  178.44    9.61  -2
   6   8   5  178.44    9.61   1
 -10  -8   5   35.26   10.39  -2
   7   8   5   35.26   10.39   1
   7  -9   5  323.41   14.57  -2
 -10   9   5  323.41   14.57   1
   6  -9   5  415.30   13.10  -2
  -9   9   5  415.30   13.10   1
   5  -9   5   49.95    9.27  -2
  -8   9   5   49.95    9.27   1
   4  -9   5   42.98    9.15  -2
  -7   9   5   42.98    9.15   1
   3  -9   5  581.82   12.39  -2
  -6   9   5  581.82   12.39   1
   2  -9   5  487.81   10.74  -2
  -5   9   5  487.81   10.74   1
   1  -9   5  129.66    7.65  -2
  -4   9   5  129.66    7.65   1
   0  -9   5   18.83    5.78  -2
  -3   9   5   18.83    5.78   1
  -1  -9   5  842.71   11.70  -2
  -2   9   5  842.71   11.70   1
  -2  -9   5 1776.29   15.74  -2
  -1   9   5 1776.29   15.74   1
  -3  -9   5  117.45    7.39  -2
   0   9   5  117.45    7.39   1
  -4  -9   5   87.35    7.18  -2
   1   9   5   87.35    7.18   1
  -5  -9   5  554.09   10.66  -2
   2   9   5  554.09   10.66   1
  -6  -9   5  974.94   12.89  -2
   3   9   5  974.94   12.89   1
  -7  -9   5  188.46    8.84  -2
   4   9   5  188.46    8.84   1
  -8  -9   5   16.37    9.01  -2
   5   9   5   16.37    9.01   1
  -9  -9   5  208.38   10.71  -2
   6   9   5  208.38   10.71   1
 -10  -9   5  533.10   14.87  -2
   7   9   5  533.10   14.87   1
   6 -10   5   11.46   11.42  -2
  -9  10   5   11.46   11.42   1
   5 -10   5   24.05    9.11  -2
  -8  10   5   24.05    9.11   1
   4 -10   5   39.58    9.25  -2
  -7  10   5   39.58    9.25   1
   3 -10   5  215.60   10.22  -2
  -6  10   5  215.60   10.22   1
   2 -10   5   34.89    8.81  -2
  -5  10   5   34.89    8.81   1
   1 -10   5  588.72   10.70  -2
  -4  10   5  588.72   10.70   1
   0 -10   5    8.04    6.59  -2
  -3  10   5    8.04    6.59   1
  -1 -10   5  142.49    7.85  -2
  -2  10   5  142.49    7.85   1
  -2 -10   5  216.04    7.89  -2
  -1  10   5  216.04    7.89   1
  -3 -10   5    9.02    5.56  -2
   0  10   5    9.02    5.56   1
  -4 -10   5  194.34    7.72  -2
   1  10   5  194.34    7.72   1
  -5 -10   5  175.54    9.43  -2
   2  10   5  175.54    9.43   1
  -6 -10   5   95.76    8.40  -2
   3  10   5   95.76    8.40   1
  -7 -10   5  154.45    8.67  -2
   4  10   5  154.45    8.67   1
  -8 -10   5    8.94    7.40  -2
   5  10   5    8.94    7.40   1
  -9 -10   5   51.10    9.95  -2
   6  10   5   51.10    9.95   1
   5 -11   5  101.31   11.99  -2
  -8  11   5  101.31   11.99   1
   4 -11   5  108.61   10.25  -2
  -7  11   5  108.61   10.25   1
   3 -11   5  218.38   10.51  -2
  -6  11   5  218.38   10.51   1
   2 -11   5  476.96   11.46  -2
  -5  11   5  476.96   11.46   1
   1 -11   5  505.57   10.86  -2
  -4  11   5  505.57   10.86   1
   0 -11   5  564.52   11.85  -2
  -3  11   5  564.52   11.85   1
  -1 -11   5  102.47    8.94  -2
  -2  11   5  102.47    8.94   1
  -2 -11   5   34.14    7.43  -2
  -1  11   5   34.14    7.43   1
  -3 -11   5  378.62    9.09  -2
   0  11   5  378.62    9.09   1
  -4 -11   5  739.39   12.63  -2
   1  11   5  739.39   12.63   1
  -5 -11   5  434.58   10.77  -2
   2  11   5  434.58   10.77   1
  -6 -11   5  145.38   10.01  -2
   3  11   5  145.38   10.01   1
  -7 -11   5  112.18    8.93  -2
   4  11   5  112.18    8.93   1
  -8 -11   5  227.19   11.38  -2
   5  11   5  227.19   11.38   1
   4 -12   5    5.53   11.22  -2
  -7  12   5    5.53   11.22   1
   3 -12   5    3.86    8.69  -2
  -6  12   5    3.86    8.69   1
   2 -12   5    2.35    7.33  -2
  -5  12   5    2.35    7.33   1
   1 -12   5   17.71    6.93  -2
  -4  12   5   17.71    6.93   1
   0 -12   5   12.92    8.19  -2
  -3  12   5   12.92    8.19   1
  -1 -12   5  114.48    9.39  -2
  -2  12   5  114.48    9.39   1
  -2 -12   5   44.47    7.38  -2
  -1  12   5   44.47    7.38   1
  -3 -12   5    9.14    7.55  -2
   0  12   5    9.14    7.55   1
  -4 -12   5   30.27    7.24  -2
   1  12   5   30.27    7.24   1
  -5 -12   5   29.60    8.34  -2
   2  12   5   29.60    8.34   1
  -6 -12   5   -0.76    8.97  -2
   3  12   5   -0.76    8.97   1
  -7 -12   5   21.96    8.31  -2
   4  12   5   21.96    8.31   1
   2 -13   5   31.52   10.39  -2
  -5  13   5   31.52   10.39   1
   1 -13   5  203.23   10.17  -2
  -4  13   5  203.23   10.17   1
   0 -13   5  386.39   10.69  -2
  -3  13   5  386.39   10.69   1
  -1 -13   5  272.61   10.45  -2
  -2  13   5  272.61   10.45   1
  -2 -13   5  132.80    8.21  -2
  -1  13   5  132.80    8.21   1
  -3 -13   5  228.00   10.08  -2
   0  13   5  228.00   10.08   1
  -4 -13   5  237.22   12.59  -2
   1  13   5  237.22   12.59   1
  -5 -13   5   65.47    9.21  -2
   2  13   5   65.47    9.21   1
  -1 -14   5   84.23    9.98  -2
  -2  14   5   84.23    9.98   1
  -2 -14   5   22.38   11.92  -2
  -1  14   5   22.38   11.92   1
 -12   0   6    3.50   13.90   1
 -11   0   6   26.69   12.93   1
 -10   0   6  415.63   23.67   1
  -9   0   6 1080.88   16.14   1
  -8   0   6  248.92   10.59   1
  -7   0   6  -26.44   10.30   1
  -6   0   6  445.24   13.63   1
  -5   0   6  522.48   15.54   1
  -4   0   6    2.66    8.44   1
  -2   0   6 2275.48   31.15   1
  -1   0   6 1794.00   22.24   1
   0   0   6    8.56    7.40   1
   1   0   6  672.00   12.59   1
   2   0   6  333.80    9.68   1
   3   0   6 1806.21   16.37   1
   4   0   6  430.32    8.98   1
   5   0   6  122.21    8.39   1
   6   0   6  866.34   12.30   1
   7   0   6  652.53   11.69   1
   8   0   6   29.97    9.96   1
 -12   1   6  116.76   15.54   1
 -11   1   6   22.20   13.04   1
 -10   1   6  106.45   16.66   1
  -9   1   6   37.32    8.13   1
  -8   1   6   68.13    8.37   1
  -7   1   6   56.60    8.84   1
  -6   1   6  229.41   10.86   1
  -5   1   6   23.49    9.57   1
  -4   1   6  892.85   23.62   1
  -2   1   6  465.02   15.44   1
  -1   1   6  366.14   11.71   1
   0   1   6  108.53    8.97   1
   1   1   6  273.43    9.23   1
   2   1   6  319.78    9.13   1
   3   1   6   25.80    6.49   1
   4   1   6  132.72    7.52   1
   5   1   6   38.34    7.26   1
   6   1   6   91.11    9.03   1
   7   1   6  135.97    8.81   1
   8   1   6   65.38    9.94   1
 -12   2   6   49.12   14.97   1
 -11   2   6   60.26   13.16   1
 -10   2   6  145.99   14.35   1
  -9   2   6   38.52   10.85   1
  -8   2   6  185.95   10.86   1
  -7   2   6  786.47   15.05   1
  -6   2   6  168.22   10.06   1
  -5   2   6  301.03   13.85   1
  -4   2   6 1327.30   25.32   1
  -3   2   6  713.98   23.78   1
  -2   2   6  195.27   11.11   1
  -1   2   6   27.18    8.02   1
   0   2   6  246.74   10.73   1
   1   2   6 1057.37   14.34   1
   2   2   6  177.47    8.25   1
   3   2   6   94.65    7.67   1
   4   2   6 1051.62   12.64   1
   5   2   6  774.99   11.91   1
   6   2   6  107.54    9.07   1
   7   2   6   23.94    8.23   1
   8   2   6  132.12   10.38   1
 -12   3   6   18.90   13.24   1
 -11   3   6    2.81   10.58   1
 -10   3   6    5.56   11.66   1
  -9   3   6   16.41   11.68   1
  -8   3   6   96.58   11.06   1
  -7   3   6   11.48    8.23   1
  -6   3   6    5.99    8.17   1
  -5   3   6    0.42    7.85   1
  -4   3   6    3.65    9.97   1
  -3   3   6   12.07    9.80   1
  -2   3   6   13.23    7.27   1
  -1   3   6  126.58    8.13   1
   0   3   6   80.66    7.52   1
   1   3   6    1.90    6.71   1
   2   3   6  226.41    7.95   1
   3   3   6    8.53    6.80   1
   4   3   6   46.18    7.25   1
   5   3   6   88.91    7.35   1
   6   3   6   -0.72    7.68   1
   7   3   6   30.90    9.44   1
   8   3   6    7.32    8.89   1
 -11   4   6  190.93   14.14   1
 -10   4   6    8.72   11.06   1
  -9   4   6   11.94   11.43   1
  -8   4   6  270.00   13.53   1
  -7   4   6  405.89   13.68   1
  -6   4   6  465.66   14.93   1
  -5   4   6  236.30   12.28   1
  -4   4   6  533.41   17.38   1
  -3   4   6  195.69   10.37   1
  -2   4   6   67.08    7.97   1
  -1   4   6  150.67    8.37   1
   0   4   6 1700.36   17.76   1
   1   4   6 1869.28   17.51   1
   2   4   6  379.16   10.15   1
   3   4   6   50.77    7.43   1
   4   4   6   29.04    6.80   1
   5   4   6  246.56    8.95   1
   6   4   6  121.16    9.82   1
   7   4   6  123.38    8.87   1
   8   4   6  296.41   11.39   1
 -11   5   6    6.18   12.09   1
 -10   5   6   31.45   10.58   1
  -9   5   6   38.52   11.21   1
  -8   5   6  182.48   11.42   1
  -7   5   6   33.01    9.22   1
  -6   5   6  168.16   11.45   1
  -5   5   6   13.98    8.16   1
  -4   5   6  181.19   10.50   1
  -3   5   6  175.89    9.78   1
  -2   5   6  620.41   12.87   1
  -1   5   6   33.97    7.67   1
   0   5   6  193.05    8.38   1
   1   5   6    4.45    6.58   1
   2   5   6   26.95    6.73   1
   3   5   6  224.14    8.34   1
   4   5   6  210.19    7.37   1
   5   5   6  126.49    7.77   1
   6   5   6  182.48    8.91   1
   7   5   6   49.84    9.82   1
 -11   6   6    7.23   12.51   1
 -10   6   6   29.01   10.60   1
  -9   6   6  175.59   11.61   1
  -8   6   6   42.41   10.57   1
  -7   6   6    4.77    8.22   1
  -6   6   6  853.66   17.14   1
  -5   6   6 1164.70   18.03   1
  -4   6   6   25.64    7.18   1
  -3   6   6   19.23    7.34   1
  -2   6   6  566.19   11.88   1
  -1   6   6 1564.11   16.53   1
   0   6   6  205.89    7.74   1
   1   6   6   31.11    7.40   1
   2   6   6 1558.48   15.65   1
   3   6   6 1310.65   14.10   1
   4   6   6    4.68    8.63   1
   5   6   6   30.66    9.16   1
   6   6   6  189.43    9.79   1
   7   6   6  445.81   12.98   1
 -10   7   6   83.55   13.00   1
  -9   7   6   47.31   10.91   1
  -8   7   6   15.43    9.75   1
  -7   7   6    8.30    9.39   1
  -6   7   6   42.95    7.67   1
  -5   7   6   13.90    6.88   1
  -4   7   6  231.55    9.62   1
  -3   7   6   16.17    6.79   1
  -2   7   6  245.35    8.93   1
  -1   7   6    2.99    6.59   1
   0   7   6   22.86    6.68   1
   1   7   6    9.20    6.62   1
   2   7   6    1.76    6.66   1
   3   7   6    1.94    7.88   1
   4   7   6  105.12    8.33   1
   5   7   6   34.36    8.73   1
   6   7   6  157.70    9.68   1
 -10   8   6  193.49   13.67   1
  -9   8   6  130.84   12.03   1
  -8   8   6  137.09   11.28   1
  -7   8   6  226.71   11.48   1
  -6   8   6   18.01    9.15   1
  -5   8   6    6.51    6.88   1
  -4   8   6  326.09   10.06   1
  -3   8   6  730.85   12.50   1
  -2   8   6  591.50   10.88   1
  -1   8   6  413.87    9.58   1
   0   8   6  411.95    9.77   1
   1   8   6  508.54   10.29   1
   2   8   6   16.85    7.81   1
   3   8   6   13.22    7.68   1
   4   8   6  518.34   11.69   1
   5   8   6  311.10   10.13   1
   6   8   6   86.61   11.52   1
  -9   9   6    2.89   12.46   1
  -8   9   6    4.83    9.51   1
  -7   9   6   84.23   10.32   1
  -6   9   6    2.61    9.15   1
  -5   9   6  143.54   10.25   1
  -4   9   6    2.34    8.42   1
  -3   9   6   19.20    8.03   1
  -2   9   6   14.51    6.79   1
  -1   9   6   55.91    7.06   1
   0   9   6   22.26    8.61   1
   1   9   6    0.76    8.40   1
   2   9   6    1.25    7.39   1
   3   9   6  113.76    8.13   1
   4   9   6   22.44    6.77   1
   5   9   6    2.51   10.37   1
  -8  10   6  122.02   13.09   1
  -7  10   6  144.70   10.56   1
  -6  10   6   61.79    9.57   1
  -5  10   6    3.75    8.77   1
  -4  10   6  221.13   10.64   1
  -3  10   6 1082.47   15.07   1
  -2  10   6  211.46   10.06   1
  -1  10   6   45.14    8.82   1
   0  10   6  382.43   10.66   1
   1  10   6  234.53    8.35   1
   2  10   6   23.71    8.90   1
   3  10   6   56.20    8.28   1
   4  10   6  391.82   11.08   1
  -7  11   6   36.97   11.48   1
  -6  11   6   58.26   11.25   1
  -5  11   6  134.66   10.75   1
  -4  11   6  128.13    9.08   1
  -3  11   6    0.42    8.78   1
  -2  11   6    0.75    8.75   1
  -1  11   6    1.28    7.70   1
   0  11   6   40.95    9.23   1
   1  11   6   39.20    8.61   1
   2  11   6   93.01    9.62   1
   3  11   6   10.30   11.12   1
  -5  12   6  338.91   13.17   1
  -4  12   6  116.40   10.50   1
  -3  12   6    3.83   10.45   1
  -2  12   6  203.97   10.81   1
  -1  12   6  293.69   11.44   1
   0  12   6   14.99    9.50   1
   1  12   6   14.65    9.49   1
   2  12   6  303.07   13.29   1
  -2  13   6   19.08    8.71   1
 -11   0   7    1.90   12.60   1
 -10   0   7   -0.65   10.24   1
  -9   0   7    1.65    9.87   1
  -8   0   7   -0.70    7.59   1
  -7   0   7    2.32    8.95   1
  -6   0   7    0.93    9.20   1
  -5   0   7    0.78   12.15   1
  -2   0   7    1.09    8.77   1
  -1   0   7    1.73    7.61   1
   0   0   7   -0.20    6.44   1
   1   0   7    1.15    6.40   1
   2   0   7   -0.57    6.53   1
   3   0   7    1.94    6.75   1
   4   0   7    2.70    8.84   1
   5   0   7    1.87    9.01   1
   6   0   7    0.05    6.52   1
   7   0   7    1.09    9.95   1
 -11   1   7  229.12   14.91   1
 -10   1   7  142.23   11.00   1
  -9   1   7  178.09   12.79   1
  -8   1   7  232.12   11.29   1
  -7   1   7  181.62   10.88   1
  -6   1   7    1.49    9.13   1
  -5   1   7   28.54   12.69   1
  -2   1   7  112.70   10.18   1
  -1   1   7   65.11    7.88   1
   0   1   7  561.12   12.34   1
   1   1   7  396.21   10.20   1
   2   1   7  126.73    7.89   1
   3   1   7  283.39    8.97   1
   4   1   7 1204.09   14.90   1
   5   1   7  362.41   10.15   1
   6   1   7    4.73    9.38   1
   7   1   7   25.42    9.24   1
 -11   2   7   23.45   12.92   1
 -10   2   7   44.22   10.71   1
  -9   2   7    6.18   10.33   1
  -8   2   7   18.66    8.52   1
  -7   2   7   77.83    9.72   1
  -6   2   7   18.66    9.24   1
  -5   2   7   36.11   11.60   1
  -3   2   7  119.99   16.15   1
  -2   2   7  152.17   10.30   1
  -1   2   7  136.97    8.48   1
   0   2   7  340.00   10.43   1
   1   2   7   13.04    6.66   1
   2   2   7   41.65    7.14   1
   3   2   7   42.29    7.26   1
   4   2   7   12.52    8.83   1
   5   2   7   38.85    8.82   1
   6   2   7  134.31   10.52   1
   7   2   7   70.96   11.40   1
 -11   3   7    1.15   12.57   1
 -10   3   7  117.44   11.62   1
  -9   3   7  154.64   11.93   1
  -8   3   7   24.04   10.64   1
  -7   3   7   97.14    9.51   1
  -6   3   7  944.01   19.34   1
  -5   3   7  677.15   19.22   1
  -4   3   7   17.04   11.65   1
  -3   3   7   11.26   10.86   1
  -2   3   7  881.16   17.61   1
  -1   3   7  863.65   15.49   1
   0   3   7   45.41    7.07   1
   1   3   7   76.12    8.35   1
   2   3   7 1017.07   14.20   1
   3   3   7  953.76   13.95   1
   4   3   7   35.36    7.61   1
   5   3   7   12.57    8.63   1
   6   3   7  541.45   13.08   1
 -11   4   7   39.02   13.15   1
 -10   4   7   33.10   10.63   1
  -9   4   7   64.75   10.68   1
  -8   4   7  223.78   12.22   1
  -7   4   7    2.22    8.18   1
  -6   4   7   76.93    9.82   1
  -5   4   7   28.30    9.75   1
  -4   4   7   90.91   11.10   1
  -3   4   7  103.82   10.36   1
  -2   4   7  258.63   11.03   1
  -1   4   7  121.60    8.42   1
   0   4   7   62.90    7.34   1
   1   4   7  319.94    9.74   1
   2   4   7   63.81    7.53   1
   3   4   7   40.17    8.37   1
   4   4   7   36.66    9.19   1
   5   4   7    2.45    7.46   1
   6   4   7   19.61   10.07   1
 -10   5   7    8.49   15.31   1
  -9   5   7   18.39   13.16   1
  -8   5   7  241.52   17.01   1
  -7   5   7  282.49   16.29   1
  -6   5   7  231.53   12.44   1
  -5   5   7  243.56   12.39   1
  -4   5   7  260.41   13.80   1
  -3   5   7  107.54    9.66   1
  -2   5   7  125.72    8.93   1
  -1   5   7  468.40   11.37   1
   0   5   7  556.78   11.66   1
   1   5   7  830.73   13.06   1
   2   5   7   62.13    9.16   1
   3   5   7   20.85    8.44   1
   4   5   7  144.04   10.26   1
   5   5   7  237.29   10.27   1
   6   5   7   77.05    9.82   1
 -10   6   7    3.80   12.37   1
  -9   6   7    2.33   11.76   1
  -8   6   7    2.53   10.62   1
  -7   6   7    2.24   10.59   1
  -6   6   7   55.47   13.31   1
  -5   6   7   12.16    9.08   1
  -4   6   7   12.38    8.07   1
  -3   6   7   28.43    7.15   1
  -2   6   7    4.61    6.60   1
  -1   6   7    9.44    6.96   1
   0   6   7    1.64    6.74   1
   1   6   7    3.10    8.69   1
   2   6   7  106.63    8.97   1
   3   6   7    3.05    8.26   1
   4   6   7    7.28    8.19   1
   5   6   7    0.88   10.03   1
  -9   7   7   32.30   14.55   1
  -8   7   7  110.77   13.58   1
  -7   7   7  178.98   14.30   1
  -6   7   7  115.15   11.62   1
  -5   7   7  119.94   10.72   1
  -4   7   7  656.36   15.23   1
  -3   7   7  733.59   15.12   1
  -2   7   7   80.82    8.74   1
  -1   7   7   63.26    9.27   1
   0   7   7  444.98   11.96   1
   1   7   7  158.64    9.83   1
   2   7   7   56.44    9.30   1
   3   7   7   78.98    8.88   1
   4   7   7  187.97    9.13   1
   5   7   7  156.90   10.60   1
  -9   8   7   25.18   12.72   1
  -8   8   7  135.08   16.26   1
  -7   8   7   64.31   11.38   1
  -6   8   7   96.67   11.31   1
  -5   8   7   75.43   10.62   1
  -4   8   7   35.72    9.25   1
  -3   8   7   25.36    9.44   1
  -2   8   7    9.67    8.72   1
  -1   8   7  158.30    9.98   1
   0   8   7   87.16    9.50   1
   1   8   7  279.60   10.41   1
   2   8   7  163.71    9.91   1
   3   8   7  106.83    8.78   1
   4   8   7   63.17   10.77   1
  -8   9   7    3.43   13.32   1
  -7   9   7    9.47   13.19   1
  -6   9   7   72.22   10.99   1
  -5   9   7  313.21   12.54   1
  -4   9   7  106.23   10.16   1
  -3   9   7  151.91   10.80   1
  -2   9   7  870.51   15.32   1
  -1   9   7  305.37   11.30   1
   0   9   7    1.30    8.93   1
   1   9   7    0.47    8.20   1
   2   9   7  219.27   10.09   1
   3   9   7  347.10   12.17   1
  -6  10   7  132.18   13.30   1
  -5  10   7   45.35   11.21   1
  -4  10   7   46.72    9.70   1
  -3  10   7    4.93    9.05   1
  -2  10   7   43.31    9.41   1
  -1  10   7    3.02    8.96   1
   0  10   7   22.20    9.35   1
   1  10   7   42.81   11.47   1
   2  10   7    4.15    9.33   1
  -5  11   7   75.56   11.93   1
  -4  11   7  217.85   13.07   1
  -3  11   7  160.95   12.38   1
  -2  11   7    3.25   10.12   1
  -1  11   7   46.08    9.50   1
   0  11   7  148.29   10.91   1
   5   0   8  238.27   15.79  -2
 -10   0   8  238.27   15.79   1
   4   0   8  242.83   13.79  -2
  -9   0   8  242.83   13.79   1
   3   0   8  110.22   12.50  -2
  -8   0   8  110.22   12.50   1
   2   0   8  358.43   18.54  -2
  -7   0   8  358.43   18.54   1
  -3   0   8 1534.85   29.01  -2
  -2   0   8 1534.85   29.01   1
  -4   0   8 1251.87   19.78  -2
  -1   0   8 1251.87   19.78   1
  -5   0   8    7.22    7.73  -2
   0   0   8    7.22    7.73   1
  -6   0   8  112.45   10.62  -2
   1   0   8  112.45   10.62   1
  -7   0   8  620.93   13.51  -2
   2   0   8  620.93   13.51   1
  -8   0   8  227.59   10.82  -2
   3   0   8  227.59   10.82   1
  -9   0   8  102.83   10.26  -2
   4   0   8  102.83   10.26   1
 -10   0   8   98.94   10.38  -2
   5   0   8   98.94   10.38   1
   5  -1   8   49.03   14.02  -2
 -10   1   8   49.03   14.02   1
   4  -1   8    8.32   10.87  -2
  -9   1   8    8.32   10.87   1
   3  -1   8   60.40   13.05  -2
  -8   1   8   60.40   13.05   1
   2  -1   8   66.66   14.88  -2
  -7   1   8   66.66   14.88   1
  -3  -1   8  185.81   12.87  -2
  -2   1   8  185.81   12.87   1
  -4  -1   8   68.12    8.82  -2
  -1   1   8   68.12    8.82   1
  -5  -1   8  139.57    9.04  -2
   0   1   8  139.57    9.04   1
  -6  -1   8   54.67    9.17  -2
   1   1   8   54.67    9.17   1
  -7  -1   8   21.98    8.84  -2
   2   1   8   21.98    8.84   1
  -8  -1   8  134.16    9.59  -2
   3   1   8  134.16    9.59   1
  -9  -1   8    9.97    8.63  -2
   4   1   8    9.97    8.63   1
 -10  -1   8  115.18   11.76  -2
   5   1   8  115.18   11.76   1
   5  -2   8   48.60   14.72  -2
 -10   2   8   48.60   14.72   1
   4  -2   8  139.07   13.92  -2
  -9   2   8  139.07   13.92   1
   3  -2   8  315.67   15.77  -2
  -8   2   8  315.67   15.77   1
   2  -2   8  125.74   15.03  -2
  -7   2   8  125.74   15.03   1
   1  -2   8  218.92   19.41  -2
  -6   2   8  218.92   19.41   1
  -3  -2   8  193.61   12.36  -2
  -2   2   8  193.61   12.36   1
  -4  -2   8  241.37   10.60  -2
  -1   2   8  241.37   10.60   1
  -5  -2   8  839.18   15.87  -2
   0   2   8  839.18   15.87   1
  -6  -2   8  367.26   12.14  -2
   1   2   8  367.26   12.14   1
  -7  -2   8   67.70    8.75  -2
   2   2   8   67.70    8.75   1
  -8  -2   8  231.85   11.15  -2
   3   2   8  231.85   11.15   1
  -9  -2   8  256.69   10.95  -2
   4   2   8  256.69   10.95   1
 -10  -2   8  102.89   11.66  -2
   5   2   8  102.89   11.66   1
   5  -3   8   20.67   13.57  -2
 -10   3   8   20.67   13.57   1
   4  -3   8   23.45   12.85  -2
  -9   3   8   23.45   12.85   1
   3  -3   8    6.73   12.45  -2
  -8   3   8    6.73   12.45   1
   2  -3   8   61.49   12.84  -2
  -7   3   8   61.49   12.84   1
   1  -3   8   62.50   15.64  -2
  -6   3   8   62.50   15.64   1
  -2  -3   8  210.89   15.73  -2
  -3   3   8  210.89   15.73   1
  -3  -3   8  153.39   10.77  -2
  -2   3   8  153.39   10.77   1
  -4  -3   8   28.38    9.91  -2
  -1   3   8   28.38    9.91   1
  -5  -3   8   48.42    9.40  -2
   0   3   8   48.42    9.40   1
  -6  -3   8   51.95    9.08  -2
   1   3   8   51.95    9.08   1
  -7  -3   8  136.81    9.94  -2
   2   3   8  136.81    9.94   1
  -8  -3   8   11.08    9.21  -2
   3   3   8   11.08    9.21   1
  -9  -3   8   37.09    9.08  -2
   4   3   8   37.09    9.08   1
 -10  -3   8   25.10   10.97  -2
   5   3   8   25.10   10.97   1
   4  -4   8  163.63   14.29  -2
  -9   4   8  163.63   14.29   1
   3  -4   8   79.66   13.06  -2
  -8   4   8   79.66   13.06   1
   2  -4   8  172.50   14.21  -2
  -7   4   8  172.50   14.21   1
   1  -4   8  207.33   16.81  -2
  -6   4   8  207.33   16.81   1
   0  -4   8  397.01   20.93  -2
  -5   4   8  397.01   20.93   1
  -2  -4   8  301.83   19.75  -2
  -3   4   8  301.83   19.75   1
  -3  -4   8  139.54   11.99  -2
  -2   4   8  139.54   11.99   1
  -4  -4   8  261.70   11.95  -2
  -1   4   8  261.70   11.95   1
  -5  -4   8  515.33   12.99  -2
   0   4   8  515.33   12.99   1
  -6  -4   8  316.17   11.99  -2
   1   4   8  316.17   11.99   1
  -7  -4   8  118.00   10.13  -2
   2   4   8  118.00   10.13   1
  -8  -4   8   59.45    9.05  -2
   3   4   8   59.45    9.05   1
  -9  -4   8  282.67   13.36  -2
   4   4   8  282.67   13.36   1
   4  -5   8   28.43   12.94  -2
  -9   5   8   28.43   12.94   1
   3  -5   8   40.19   13.24  -2
  -8   5   8   40.19   13.24   1
   2  -5   8   65.31   12.64  -2
  -7   5   8   65.31   12.64   1
   1  -5   8   32.69   13.49  -2
  -6   5   8   32.69   13.49   1
   0  -5   8  230.16   18.45  -2
  -5   5   8  230.16   18.45   1
  -1  -5   8   90.15   13.93  -2
  -4   5   8   90.15   13.93   1
  -2  -5   8  119.61   12.47  -2
  -3   5   8  119.61   12.47   1
  -3  -5   8   70.04   10.22  -2
  -2   5   8   70.04   10.22   1
  -4  -5   8   91.62   10.33  -2
  -1   5   8   91.62   10.33   1
  -5  -5   8  141.00   10.36  -2
   0   5   8  141.00   10.36   1
  -6  -5   8   67.96    9.90  -2
   1   5   8   67.96    9.90   1
  -7  -5   8   30.30    8.16  -2
   2   5   8   30.30    8.16   1
  -8  -5   8   80.55   10.12  -2
   3   5   8   80.55   10.12   1
  -9  -5   8   12.03    9.37  -2
   4   5   8   12.03    9.37   1
   3  -6   8  130.21   14.26  -2
  -8   6   8  130.21   14.26   1
   2  -6   8  404.04   15.90  -2
  -7   6   8  404.04   15.90   1
   1  -6   8  596.43   23.06  -2
  -6   6   8  596.43   23.06   1
   0  -6   8  440.96   18.24  -2
  -5   6   8  440.96   18.24   1
  -1  -6   8   63.34   13.68  -2
  -4   6   8   63.34   13.68   1
  -2  -6   8  223.89   13.64  -2
  -3   6   8  223.89   13.64   1
  -3  -6   8  434.34   13.87  -2
  -2   6   8  434.34   13.87   1
  -4  -6   8   80.26   10.09  -2
  -1   6   8   80.26   10.09   1
  -5  -6   8  247.07   11.55  -2
   0   6   8  247.07   11.55   1
  -6  -6   8  324.94   12.30  -2
   1   6   8  324.94   12.30   1
  -7  -6   8  754.57   15.35  -2
   2   6   8  754.57   15.35   1
  -8  -6   8  261.51   11.96  -2
   3   6   8  261.51   11.96   1
   3  -7   8   34.43   13.35  -2
  -8   7   8   34.43   13.35   1
   2  -7   8   80.34   16.61  -2
  -7   7   8   80.34   16.61   1
   1  -7   8  134.32   14.23  -2
  -6   7   8  134.32   14.23   1
   0  -7   8    7.60   13.19  -2
  -5   7   8    7.60   13.19   1
  -1  -7   8   34.43   11.80  -2
  -4   7   8   34.43   11.80   1
  -2  -7   8   13.62    9.82  -2
  -3   7   8   13.62    9.82   1
  -3  -7   8    6.62    9.87  -2
  -2   7   8    6.62    9.87   1
  -4  -7   8   73.31   10.11  -2
  -1   7   8   73.31   10.11   1
  -5  -7   8   14.03    9.66  -2
   0   7   8   14.03    9.66   1
  -6  -7   8  116.72   10.42  -2
   1   7   8  116.72   10.42   1
  -7  -7   8  142.18   11.88  -2
   2   7   8  142.18   11.88   1
  -8  -7   8   51.50   12.42  -2
   3   7   8   51.50   12.42   1
   2  -8   8   45.35   14.10  -2
  -7   8   8   45.35   14.10   1
   1  -8   8   66.77   16.33  -2
  -6   8   8   66.77   16.33   1
   0  -8   8  181.18   13.87  -2
  -5   8   8  181.18   13.87   1
  -1  -8   8  187.99   12.41  -2
  -4   8   8  187.99   12.41   1
  -2  -8   8  162.15   11.36  -2
  -3   8   8  162.15   11.36   1
  -3  -8   8  119.25   10.42  -2
  -2   8   8  119.25   10.42   1
  -4  -8   8  128.10   10.99  -2
  -1   8   8  128.10   10.99   1
  -5  -8   8  260.19   12.82  -2
   0   8   8  260.19   12.82   1
  -6  -8   8   66.83   11.96  -2
   1   8   8   66.83   11.96   1
  -7  -8   8   16.84   10.01  -2
   2   8   8   16.84   10.01   1
   0  -9   8   10.00   12.74  -2
  -5   9   8   10.00   12.74   1
  -1  -9   8   12.48   11.44  -2
  -4   9   8   12.48   11.44   1
  -2  -9   8   12.94   11.84  -2
  -3   9   8   12.94   11.84   1
  -3  -9   8    7.80   11.35  -2
  -2   9   8    7.80   11.35   1
  -4  -9   8    8.84   11.41  -2
  -1   9   8    8.84   11.41   1
  -5  -9   8    8.59   10.42  -2
   0   9   8    8.59   10.42   1
  -8   0   9   -0.20   23.54   1
  -1   0   9    1.04   10.14   1
   0   0   9   -2.50    8.48   1
   1   0   9   -2.68    8.71   1
   2   0   9    0.66   11.49   1
   3   0   9    4.58    9.77   1
  -8   1   9  199.52   27.37   1
  -2   1   9  137.05   17.85   1
  -1   1   9  238.17   14.01   1
   0   1   9  199.12   11.83   1
   1   1   9   18.37    9.24   1
   2   1   9   -0.17   11.20   1
   3   1   9   80.91   12.83   1
  -8   2   9    0.80   21.66   1
  -2   2   9    0.59   14.83   1
  -1   2   9   51.64   11.00   1
   0   2   9   21.40    9.12   1
   1   2   9  173.97   11.05   1
   2   2   9   11.63   11.05   1
  -8   3   9    1.26   19.43   1
  -2   3   9  381.31   18.32   1
  -1   3   9  127.98   12.17   1
   0   3   9    0.44    9.56   1
   1   3   9  146.77   13.03   1
   2   3   9  554.88   15.67   1
  -7   4   9   44.40   20.83   1
  -3   4   9  179.70   18.72   1
  -2   4   9    3.10   11.85   1
  -1   4   9  162.91   12.75   1
   0   4   9   14.28    9.28   1
   1   4   9    4.10   11.00   1
   2   4   9    2.01   11.42   1
  -7   5   9   71.47   16.55   1
  -6   5   9  120.85   27.63   1
  -3   5   9   20.36   12.01   1
  -2   5   9    9.09   11.29   1
  -1   5   9   21.93   11.71   1
   0   5   9  418.26   15.18   1
   1   5   9  243.02   13.40   1
  -5   6   9    0.46   24.11   1
  -4   6   9    3.36   17.24   1
  -3   6   9   27.03   15.45   1
  -2   6   9    3.44   13.07   1
  -1   6   9    3.63   13.37   1
   0   6   9    1.77   11.68   1
  -4   7   9  197.75   21.40   1
  -3   7   9   47.64   15.34   1
  -2   7   9    1.65   11.86   1
;
_shelx_hkl_checksum     26154
_shelx_res_file
;
TITL Co(NCS)2(4-picoline)2(H2O)2 in P2(1)/c
CELL 0.71073 10.1901 12.2379 7.6165 90 103.379 90
ZERR 2 0.0006 0.001 0.0009 0 0.01 0
LATT 1
SYMM -X,0.5+Y,0.5-Z
SFAC C H Co N O S
UNIT 28 36 2 8 4 4
EQIV $1 1-X,-Y,1-Z
EQIV $2 1-X,0.5+Y,0.5-Z
EQIV $3 2-X,-Y,1-Z
L.S. 10
PLAN  3
TEMP -73
HTAB O1 S1_$1
HTAB O1 S1_$2
HTAB C12 S1_$3
CONF
HTAB
BOND $H
fmap 2 53
acta
MORE -1
OMIT -2 3 3
OMIT -4 1 3
WGHT    0.108800
EXTI    0.043697
BASF   0.17312
FVAR       1.14032
CO1   3    0.500000    0.000000    0.000000    10.50000    0.02616    0.01646 =
         0.02186    0.00247    0.00190    0.00175
N1    4    0.578823   -0.069059    0.253444    11.00000    0.03950    0.02607 =
         0.02619    0.00599   -0.00024   -0.00182
C1    1    0.649561   -0.108003    0.378273    11.00000    0.02842    0.01904 =
         0.02107   -0.00173    0.00681   -0.00538
S1    6    0.751218   -0.163847    0.555197    11.00000    0.02861    0.03005 =
         0.02550    0.00286   -0.00254   -0.00008
O1    5    0.360405    0.096895    0.095173    11.00000    0.04719    0.02609 =
         0.03739    0.00311    0.01711    0.01115
H1A   2    0.351075    0.099771    0.217800    11.00000    0.03229
H1B   2    0.332670    0.160617    0.031636    11.00000    0.06148
N11   4    0.651458    0.126901    0.058096    11.00000    0.02592    0.01913 =
         0.03143    0.00200    0.00243    0.00222
C11   1    0.778994    0.103640    0.140523    11.00000    0.02735    0.02383 =
         0.04295    0.00493   -0.00014    0.00298
AFIX  43
H11   2    0.803034    0.029241    0.164939    11.00000   -1.20000
AFIX   0
C12   1    0.877588    0.182292    0.191991    11.00000    0.02475    0.03301 =
         0.04350    0.00374   -0.00113    0.00001
AFIX  43
H12   2    0.966985    0.161295    0.249329    11.00000   -1.20000
AFIX   0
C13   1    0.846155    0.292392    0.159955    11.00000    0.03315    0.02745 =
         0.04001   -0.00240    0.01403   -0.00621
C14   1    0.714250    0.316455    0.072096    11.00000    0.03433    0.02004 =
         0.04369    0.00221    0.00938   -0.00068
AFIX  43
H14   2    0.687692    0.390105    0.044934    11.00000   -1.20000
AFIX   0
C15   1    0.621302    0.232604    0.024063    11.00000    0.02516    0.02206 =
         0.03992    0.00488    0.00551    0.00347
AFIX  43
H15   2    0.531593    0.251015   -0.036086    11.00000   -1.20000
AFIX   0
C16   1    0.950413    0.380123    0.215510    11.00000    0.03858    0.04182 =
         0.06536   -0.00277    0.00625   -0.01490
AFIX 137
H16A  2    0.916053    0.449122    0.157288    11.00000   -1.50000
H16B  2    1.032996    0.359451    0.178640    11.00000   -1.50000
H16C  2    0.970268    0.389082    0.346878    11.00000   -1.50000
AFIX   0
HKLF 5
END
WGHT      0.1088      0.0000
REM Instructions for potential hydrogen bonds
HTAB O1 S1_$1
HTAB O1 S1_$2
HTAB C12 S1_$3
REM Highest difference peak  1.233,  deepest hole -0.562,  1-sigma level  0.106
Q1    1   0.5000  0.5000  0.0000  10.50000  0.05    1.23
Q2    1   0.5003  0.0011  0.2114  11.00000  0.05    0.97
Q3    1   0.7476 -0.1659  0.3678  11.00000  0.05    0.61
;
_shelx_res_checksum     28183
