# Supplementary material for: Synthesis, crystal structure and thermal properties of di­aqua­bis­(4-methyl­pyridine-κN)bis­(thio­cyanato-κN)cobalt(II)
Source: Acta Crystallogr E Crystallogr Commun. 2025 Apr 24;81(Pt 5):420–4. doi: 10.1107/S2056989025003469 (PMC12054762; doi:10.1107/S2056989025003469)
Supplement: Supplementary file 2 [file e-81-00420-Isup2.hkl]

#
# h,k,l, Fc-squared, Fo-squared, sigma(Fo-squared), status flag
#
data_I
_shelx_title ' Co(NCS)2(4-picoline)2(H2O)2 in P2(1)/c at -73'
_shelx_refln_list_code          4
_shelx_F_calc_maximum       84.29
_exptl_crystal_F_000       410.00
_reflns_d_resolution_high  0.7552

loop_
 _space_group_symop_operation_xyz
 'x, y, z'
 '-x, y+1/2, -z+1/2'
 '-x, -y, -z'
 'x, -y-1/2, z-1/2'

_cell_length_a    10.1901
_cell_length_b    12.2379
_cell_length_c     7.6165
_cell_angle_alpha  90.000
_cell_angle_beta  103.379
_cell_angle_gamma  90.000

_shelx_F_squared_multiplier     1.000

loop_
 _refln_index_h
 _refln_index_k
 _refln_index_l
 _refln_F_squared_calc
 _refln_F_squared_meas
 _refln_F_squared_sigma
 _refln_observed_status
   2   0   0       1059.22       1019.10        16.89 o
   3   0   0        178.46        167.33         6.30 o
   4   0   0        416.39        393.44         8.42 o
   5   0   0        347.41        366.31         7.64 o
   6   0   0        159.96        200.55         5.72 o
   7   0   0       1733.37       1861.57        13.77 o
   8   0   0       2929.42       3802.36        18.87 o
   9   0   0        212.75        247.06         6.78 o
  10   0   0        184.19        196.83         5.40 o
  11   0   0        184.21        271.52         8.04 o
  12   0   0        204.84        225.53         6.93 o
  13   0   0        144.78        151.89         9.70 o
   1   1   0        333.65        269.86        10.72 o
   2   1   0       1751.02       1729.48        21.22 o
   3   1   0       1929.60       2052.50        19.49 o
   4   1   0         65.87         76.17         5.07 o
   5   1   0        997.45       1243.83        12.52 o
   6   1   0         43.06         46.56         4.55 o
   7   1   0        422.30        471.93         7.56 o
   8   1   0         75.97         83.81         5.84 o
   9   1   0         84.19         95.51         5.73 o
  10   1   0          3.86          6.19         5.10 o
  11   1   0        309.86        383.18         7.44 o
  12   1   0         11.68         14.35         5.71 o
  13   1   0        160.70        173.24         9.79 o
   0   2   0         26.59         22.57         4.47 o
   1   2   0       4554.99       5106.94        38.24 o
   2   2   0       6714.85       8268.60        44.02 o
   3   2   0       1083.22       1111.24        13.50 o
   4   2   0        961.43       1117.72        12.43 o
   5   2   0        485.97        477.14         7.93 o
   6   2   0       1210.28       1230.50        11.56 o
   7   2   0       1167.59       1422.89        12.04 o
   8   2   0          2.45          4.38         4.08 o
   9   2   0         90.89        112.71         4.63 o
  10   2   0        438.19        554.26         8.37 o
  11   2   0        160.80        198.63         6.83 o
  12   2   0        108.98        120.64         6.76 o
  13   2   0        137.61        112.56         7.65 o
   1   3   0       1670.93       1815.10        18.57 o
   2   3   0       3423.10       3733.42        24.87 o
   3   3   0       1512.93       1664.44        15.14 o
   4   3   0        151.68        187.75         5.83 o
   5   3   0        815.39        929.22        10.32 o
   6   3   0          9.74         19.00         3.86 o
   7   3   0        119.99        140.93         6.00 o
   8   3   0         57.73         67.79         4.65 o
   9   3   0         44.12         59.81         5.60 o
  10   3   0         36.10         34.99         4.78 o
  11   3   0          2.33          3.93         6.64 o
  12   3   0         18.57         17.91         6.11 o
   0   4   0       2929.04       3323.77        22.56 o
   1   4   0       1354.15       1466.18        14.66 o
   2   4   0       5531.51       6345.35        30.08 o
   3   4   0       6954.26       8932.10        34.00 o
   4   4   0        579.70        603.47         8.53 o
   5   4   0       1146.68       1389.60        12.06 o
   6   4   0       1003.19       1153.81        10.94 o
   7   4   0          2.05          4.37         4.29 o
   8   4   0         99.31        127.94         5.70 o
   9   4   0        761.05        916.75         9.86 o
  10   4   0       1017.10       1172.47        10.98 o
  11   4   0         98.92        125.81         6.28 o
  12   4   0         13.41          9.48         6.58 o
   1   5   0        393.41        412.31         7.56 o
   2   5   0         32.20         39.11         3.64 o
   3   5   0       1451.12       1559.94        13.05 o
   4   5   0         62.23         62.36         4.10 o
   5   5   0        347.13        376.43         6.89 o
   6   5   0         28.75         34.64         4.28 o
   7   5   0        538.72        674.58         8.78 o
   8   5   0          7.11          8.31         4.22 o
   9   5   0        292.05        371.85         7.35 o
  10   5   0         48.36         50.87         6.49 o
  11   5   0         56.44         73.79         6.46 o
  12   5   0         23.21         27.86         8.16 o
   0   6   0       1467.24       1571.25        13.04 o
   1   6   0         12.29          4.96         3.01 o
   2   6   0          6.78          8.44         3.20 o
   3   6   0       2407.28       2730.75        16.38 o
   4   6   0       5556.62       6700.97        25.13 o
   5   6   0       2347.11       2718.51        15.64 o
   6   6   0          9.25         14.63         4.15 o
   7   6   0         17.87         30.24         5.15 o
   8   6   0       1066.59       1367.36        10.92 o
   9   6   0        238.61        285.48         6.67 o
  10   6   0         19.40         27.28         5.45 o
  11   6   0        150.88        164.73         7.97 o
  12   6   0        265.01        287.20        10.08 o
   1   7   0        149.61        150.18         4.67 o
   2   7   0         31.10         28.76         3.50 o
   3   7   0        618.33        691.13         8.31 o
   4   7   0         67.40         77.68         4.01 o
   5   7   0       1241.69       1532.71        11.34 o
   6   7   0        247.39        281.86         6.81 o
   7   7   0        172.04        208.10         6.00 o
   8   7   0         11.53         10.08         4.43 o
   9   7   0         52.79         63.38         5.09 o
  10   7   0         11.28         12.65         4.85 o
  11   7   0         85.54        104.53         7.33 o
   0   8   0        689.62        851.46         8.86 o
   1   8   0       1223.86       1453.24        11.34 o
   2   8   0       1555.83       1748.65        12.16 o
   3   8   0         21.01         21.96         3.46 o
   4   8   0        149.65        195.19         5.33 o
   5   8   0        185.52        226.77         5.74 o
   6   8   0       1381.49       1798.81        12.23 o
   7   8   0       1860.25       2294.85        14.17 o
   8   8   0        155.74        191.38         5.89 o
   9   8   0        132.56        168.73         7.56 o
  10   8   0         52.94         58.39         7.26 o
  11   8   0         42.76         42.27         6.49 o
   1   9   0          0.01         -0.06         4.48 o
   2   9   0        757.30        889.81         8.88 o
   3   9   0        373.54        466.71         7.28 o
   4   9   0         10.85         11.22         4.89 o
   5   9   0         67.39         87.23         5.20 o
   6   9   0        241.00        261.18         5.89 o
   7   9   0         27.06         35.14         4.52 o
   8   9   0         45.12         48.68         5.99 o
   9   9   0          5.97          9.97         5.76 o
  10   9   0          2.70          1.76         6.01 o
   0  10   0       1147.81       1497.93        11.26 o
   1  10   0        494.22        613.45         7.67 o
   2  10   0        541.10        639.66         8.08 o
   3  10   0        347.08        420.76         6.61 o
   4  10   0          4.05          8.71         4.12 o
   5  10   0        372.46        463.13         7.52 o
   6  10   0       1028.67       1275.35        10.67 o
   7  10   0        410.23        496.81         8.11 o
   8  10   0         71.69         83.05         5.99 o
   9  10   0        104.86        111.35         6.29 o
  10  10   0        115.23        117.81         7.73 o
   1  11   0        665.86        858.49         8.66 o
   2  11   0         68.81         79.86         4.42 o
   3  11   0        208.79        281.34         5.83 o
   4  11   0         55.69         64.38         5.26 o
   5  11   0        472.49        612.10         8.00 o
   6  11   0          2.11          4.87         5.89 o
   7  11   0         67.37         80.77         5.85 o
   8  11   0         10.86         13.39         6.01 o
   9  11   0         37.81         46.51         7.22 o
   0  12   0        938.34       1110.90         9.47 o
   1  12   0        563.82        701.74         8.40 o
   2  12   0         10.35         14.86         4.61 o
   3  12   0        334.74        423.38         6.84 o
   4  12   0       1023.78       1173.42        10.19 o
   5  12   0        208.38        276.89         6.43 o
   6  12   0         27.63         37.58         6.16 o
   7  12   0         96.25        109.02         6.06 o
   8  12   0        473.61        565.03        10.49 o
   1  13   0        165.34        183.21         5.25 o
   2  13   0         40.83         43.27         4.92 o
   3  13   0         18.06         28.08         5.07 o
   4  13   0         27.70         37.57         5.64 o
   5  13   0         25.97         27.60         5.72 o
   6  13   0         58.51         58.10         6.59 o
   7  13   0          5.09          6.16         7.62 o
   0  14   0          2.34          2.55         6.34 o
   1  14   0        216.08        264.12         6.89 o
   2  14   0        608.02        776.09         9.67 o
   3  14   0        389.73        453.19         8.64 o
   4  14   0        101.75        104.97         6.08 o
   5  14   0         75.69         67.57         5.68 o
   6  14   0        158.04        181.71         7.30 o
   1  15   0         72.48         79.88         5.62 o
   2  15   0          0.13          0.16         5.51 o
   3  15   0          9.31          8.94         6.82 o
   4  15   0         22.19         28.51         7.04 o
   0  16   0         98.45        111.53         8.01 o
   1  16   0        137.89        126.52         8.65 o
 -13   1   1         45.79         40.44         7.73 o
 -12   1   1          3.24          5.24         6.71 o
 -11   1   1        141.30        151.31         7.19 o
 -10   1   1        116.06        122.58         5.82 o
  -9   1   1         29.47         36.54         5.32 o
  -8   1   1        432.75        442.34         7.42 o
  -7   1   1       1116.22       1082.58        11.40 o
  -6   1   1       2275.60       2050.81        15.98 o
  -5   1   1        323.66        286.23         7.37 o
  -4   1   1        787.88        698.45        11.27 o
  -3   1   1       1605.64       1514.03        19.11 o
  -2   1   1       5238.57       4750.08        39.38 o
   0   1   1       2008.77       1728.54        27.76 o
   1   1   1       2577.27       2231.53        24.86 o
   2   1   1       1728.82       1472.24        17.04 o
   3   1   1        379.67        325.18         7.66 o
   4   1   1        263.88        295.21         6.79 o
   5   1   1        616.32        559.07         8.03 o
   6   1   1       1576.33       1584.92        12.77 o
   7   1   1       1136.15       1196.42        10.87 o
   8   1   1         90.44        106.73         5.56 o
   9   1   1        268.08        291.58         6.57 o
  10   1   1        636.27        647.27         8.62 o
  11   1   1         72.81         76.02         6.07 o
  12   1   1         23.60         22.48         6.29 o
 -13   2   1         66.99         62.65         8.40 o
 -12   2   1          0.12          1.62         5.84 o
 -11   2   1        132.03        156.74         7.52 o
 -10   2   1         34.03         30.73         5.32 o
  -9   2   1        776.63        838.95         9.96 o
  -8   2   1         17.09         13.03         4.49 o
  -7   2   1        936.30        922.53        10.28 o
  -6   2   1         66.87         68.69         4.81 o
  -5   2   1        325.55        268.62         7.04 o
  -4   2   1         10.02         12.61         3.93 o
  -3   2   1       1556.80       1476.51        17.04 o
  -2   2   1       1985.19       1877.67        21.72 o
  -1   2   1       1881.00       1715.86        22.48 o
   0   2   1         10.38          7.64         4.55 o
   1   2   1       2535.83       2316.81        22.42 o
   2   2   1       1341.21       1187.83        14.28 o
   3   2   1        451.40        379.63         7.75 o
   4   2   1         72.05         78.83         4.31 o
   5   2   1        358.78        276.76         6.52 o
   6   2   1        146.69        137.17         5.33 o
   7   2   1         77.61         89.58         5.74 o
   8   2   1        894.34        946.37         9.77 o
   9   2   1         66.97         79.86         5.67 o
  10   2   1         54.19         50.36         4.53 o
  11   2   1        144.18        153.91         7.30 o
  12   2   1          1.50          1.63         5.78 o
 -13   3   1         76.13         58.62         7.93 o
 -12   3   1        419.26        426.86         9.21 o
 -11   3   1         26.30         32.80         6.36 o
 -10   3   1         42.34         45.83         5.46 o
  -9   3   1        561.68        583.47         8.84 o
  -8   3   1        379.76        405.26         7.64 o
  -7   3   1        115.61        107.98         4.91 o
  -6   3   1          2.60          4.59         3.95 o
  -5   3   1       2946.66       3141.10        19.65 o
  -4   3   1       7105.30       7488.91        33.40 o
  -3   3   1        878.52        785.76        11.51 o
  -2   3   1          7.22          6.50         3.50 o
  -1   3   1       2197.55       1950.29        19.80 o
   0   3   1       6057.44       6223.06        36.02 o
   1   3   1        226.09        183.86         6.27 o
   2   3   1         78.78        100.54         5.21 o
   3   3   1       3055.59       2943.09        19.17 o
   4   3   1       5371.95       5383.42        24.85 o
   5   3   1        264.19        255.08         6.27 o
   6   3   1          4.33          2.40         4.00 o
   7   3   1        161.64        182.74         5.50 o
   8   3   1       1528.84       1584.60        11.86 o
   9   3   1        290.14        297.44         6.47 o
  10   3   1         13.61         12.38         4.56 o
  11   3   1        284.25        317.97         8.20 o
  12   3   1        243.26        230.96         9.50 o
 -12   4   1          7.03          7.74         4.97 o
 -11   4   1        113.03        115.35         7.06 o
 -10   4   1          0.01          0.34         4.54 o
  -9   4   1        424.13        459.06         7.91 o
  -8   4   1          2.04          4.47         5.07 o
  -7   4   1        253.63        263.34         6.72 o
  -6   4   1         89.61         81.90         4.44 o
  -5   4   1        155.20        133.28         5.35 o
  -4   4   1          1.56          7.68         3.52 o
  -3   4   1         75.87         75.42         4.82 o
  -2   4   1         45.77         41.89         4.52 o
  -1   4   1        305.83        255.41         6.87 o
   0   4   1        373.74        352.65         7.87 o
   1   4   1        722.08        646.44         9.65 o
   2   4   1        418.95        440.81         7.85 o
   3   4   1         48.20         44.91         4.06 o
   4   4   1         10.39         17.16         3.60 o
   5   4   1        158.16        144.85         5.09 o
   6   4   1        622.64        584.74         7.67 o
   7   4   1        622.84        627.41         7.98 o
   8   4   1         95.31         99.75         5.17 o
   9   4   1         85.50         95.36         4.72 o
  10   4   1         12.20         11.34         6.20 o
  11   4   1         28.58         31.72         7.08 o
  12   4   1          5.78          3.68         7.42 o
 -12   5   1         19.42         18.31         7.10 o
 -11   5   1        278.46        287.40         7.70 o
 -10   5   1        425.69        415.11         7.46 o
  -9   5   1        243.24        256.30         6.63 o
  -8   5   1        109.68        131.65         6.01 o
  -7   5   1        346.55        382.22         7.43 o
  -6   5   1        635.54        664.74         8.51 o
  -5   5   1        608.81        599.30         8.37 o
  -4   5   1          4.81          5.51         3.10 o
  -3   5   1       3069.57       3067.19        18.78 o
  -2   5   1       3194.22       3227.68        19.92 o
  -1   5   1        134.10         86.05         4.67 o
   0   5   1         12.52         14.52         3.65 o
   1   5   1       2172.77       2073.52        15.54 o
   2   5   1       5210.64       6099.62        26.08 o
   3   5   1        370.32        320.67         6.22 o
   4   5   1        930.71        894.10         9.53 o
   5   5   1        856.38        787.30         8.84 o
   6   5   1        742.02        837.84         9.44 o
   7   5   1        258.67        293.42         5.97 o
   8   5   1         92.84        103.31         5.04 o
   9   5   1        197.31        200.83         5.65 o
  10   5   1        275.87        291.78         7.30 o
  11   5   1         20.77         18.58         6.10 o
  12   5   1         21.29         19.61         7.51 o
 -12   6   1         32.97         29.49         7.68 o
 -11   6   1         36.35         39.31         6.34 o
 -10   6   1          7.71          4.94         5.26 o
  -9   6   1         10.59         10.26         4.51 o
  -8   6   1         11.14         12.80         5.10 o
  -7   6   1         74.77         79.95         5.03 o
  -6   6   1          5.71         10.82         4.13 o
  -5   6   1         10.16          7.45         3.01 o
  -4   6   1          5.07          7.05         3.38 o
  -3   6   1        374.35        432.29         7.37 o
  -2   6   1        228.99        256.92         6.21 o
  -1   6   1         13.97         16.69         3.32 o
   0   6   1        127.86        143.82         4.68 o
   1   6   1        992.60       1032.16        10.44 o
   2   6   1        139.25        142.44         5.19 o
   3   6   1         21.88         24.07         3.60 o
   4   6   1         51.30         42.80         4.26 o
   5   6   1        102.44        109.39         5.56 o
   6   6   1          0.73          0.06         4.98 o
   7   6   1          0.12          1.27         4.01 o
   8   6   1         22.28         18.28         4.80 o
   9   6   1          4.86          7.61         4.52 o
  10   6   1          5.54          5.35         5.94 o
  11   6   1         46.95         38.55         5.81 o
 -12   7   1         36.64         24.73         8.65 o
 -11   7   1         71.71         65.65         6.70 o
 -10   7   1        335.84        371.57         8.88 o
  -9   7   1        195.61        193.08         6.28 o
  -8   7   1         48.03         50.40         5.36 o
  -7   7   1        431.07        482.42         7.76 o
  -6   7   1       1335.33       1463.82        11.62 o
  -5   7   1         88.39         95.38         4.91 o
  -4   7   1         43.84         46.92         3.88 o
  -3   7   1        738.07        645.14         8.24 o
  -2   7   1       1119.69        988.91         9.98 o
  -1   7   1        606.67        569.36         7.89 o
   0   7   1        244.41        259.83         5.89 o
   1   7   1        818.91        725.94         8.61 o
   2   7   1       1975.49       1999.33        13.53 o
   3   7   1        974.27        935.24         9.36 o
   4   7   1        279.65        276.76         5.82 o
   5   7   1       1861.04       1938.58        12.54 o
   6   7   1       1039.38       1157.51        10.23 o
   7   7   1         42.46         46.31         4.06 o
   8   7   1          1.60          1.64         4.65 o
   9   7   1         98.70        109.68         6.44 o
  10   7   1        102.11         90.66         6.46 o
  11   7   1         60.11         62.19         7.66 o
 -11   8   1        119.73        122.71         7.71 o
 -10   8   1         31.09         35.43         6.17 o
  -9   8   1         94.57        109.54         7.17 o
  -8   8   1          5.99          5.28         4.45 o
  -7   8   1         15.46         17.80         5.13 o
  -6   8   1         45.77         41.10         3.89 o
  -5   8   1         80.51         87.23         5.04 o
  -4   8   1          3.33          4.03         4.15 o
  -3   8   1        419.74        401.48         6.31 o
  -2   8   1          0.22          0.47         3.75 o
  -1   8   1        625.68        599.18         7.76 o
   0   8   1        121.20        122.33         4.47 o
   1   8   1        252.11        255.16         5.63 o
   2   8   1         21.75         25.57         3.39 o
   3   8   1        112.28        130.44         5.18 o
   4   8   1          0.40          0.70         3.79 o
   5   8   1        230.71        230.20         5.71 o
   6   8   1          0.03         -0.66         4.32 o
   7   8   1        218.05        207.60         6.39 o
   8   8   1          5.96          5.85         4.72 o
   9   8   1        176.39        198.43         7.15 o
  10   8   1         38.08         36.84         6.35 o
  11   8   1         80.16         67.93         6.80 o
 -11   9   1         23.64         16.27         7.24 o
 -10   9   1         15.42         14.64         6.95 o
  -9   9   1        248.21        256.78         7.09 o
  -8   9   1       1302.79       1366.43        11.69 o
  -7   9   1        267.03        260.62         6.72 o
  -6   9   1         15.79         19.18         4.15 o
  -5   9   1        267.97        286.62         6.07 o
  -4   9   1       1110.73       1212.55        10.63 o
  -3   9   1         52.48         45.32         4.48 o
  -2   9   1         19.06         18.62         3.86 o
  -1   9   1       1537.92       1622.98        11.46 o
   0   9   1       3129.80       3241.96        15.96 o
   1   9   1        688.41        701.58         8.42 o
   2   9   1         53.22         51.69         4.71 o
   3   9   1       1187.80       1334.56        10.89 o
   4   9   1       1365.19       1484.21        11.12 o
   5   9   1         59.88         69.39         4.59 o
   6   9   1         11.71         12.92         5.02 o
   7   9   1        571.77        577.52         7.73 o
   8   9   1        370.90        402.31         8.76 o
   9   9   1         59.76         58.47         6.36 o
  10   9   1          4.17          5.14         7.44 o
 -10  10   1          2.87         -0.53         7.38 o
  -9  10   1         19.98         18.47         6.03 o
  -8  10   1         81.13         87.10         6.29 o
  -7  10   1        132.27        135.97         5.76 o
  -6  10   1         10.58          7.65         5.04 o
  -5  10   1        149.97        152.80         5.58 o
  -4  10   1         28.10         25.26         4.04 o
  -3  10   1        204.99        193.25         5.88 o
  -2  10   1        215.85        229.85         6.26 o
  -1  10   1        186.62        185.21         5.54 o
   0  10   1         25.80         26.19         4.64 o
   1  10   1        156.43        155.12         5.02 o
   2  10   1        370.81        351.35         6.63 o
   3  10   1        132.41        145.27         5.02 o
   4  10   1         65.05         60.02         4.45 o
   5  10   1        485.92        486.41         7.29 o
   6  10   1         26.31         24.74         4.12 o
   7  10   1         68.46         74.79         6.48 o
   8  10   1          3.06          4.11         5.81 o
   9  10   1         13.50         10.87         6.54 o
  -9  11   1         38.93         32.50         7.96 o
  -8  11   1         49.37         48.50         6.21 o
  -7  11   1        137.91        154.15         6.95 o
  -6  11   1        322.29        323.72         6.69 o
  -5  11   1        211.44        207.98         5.80 o
  -4  11   1        277.61        279.56         6.57 o
  -3  11   1        816.94        838.77         8.54 o
  -2  11   1        263.96        275.07         5.93 o
  -1  11   1        130.45        147.78         5.22 o
   0  11   1         79.02         79.95         4.81 o
   1  11   1        203.13        219.89         5.77 o
   2  11   1       1255.75       1328.95        10.70 o
   3  11   1        440.73        453.86         6.96 o
   4  11   1        101.75        105.56         5.00 o
   5  11   1        172.40        169.71         5.59 o
   6  11   1        217.75        240.69         6.70 o
   7  11   1        150.33        155.24         6.80 o
   8  11   1         49.25         45.63         5.47 o
   9  11   1         20.25         19.59         6.72 o
  -9  12   1         10.57          8.00         6.35 o
  -8  12   1         13.62         11.48         6.40 o
  -7  12   1         37.70         33.90         6.42 o
  -6  12   1         17.70         20.87         5.55 o
  -5  12   1         17.07         14.37         6.41 o
  -4  12   1         43.29         37.72         4.85 o
  -3  12   1         32.13         32.03         4.83 o
  -2  12   1        110.01        106.00         5.27 o
  -1  12   1         63.37         61.91         4.94 o
   0  12   1         22.89         22.35         4.12 o
   1  12   1         34.56         31.07         5.05 o
   2  12   1         31.83         30.53         4.29 o
   3  12   1         41.12         39.22         4.44 o
   4  12   1          0.54         -1.05         4.18 o
   5  12   1         18.17         19.54         5.18 o
   6  12   1          3.53          4.33         5.11 o
   7  12   1          3.87          5.25         5.62 o
   8  12   1         40.59         39.79         6.61 o
  -7  13   1        130.07        133.85         7.38 o
  -6  13   1        308.46        296.77         8.45 o
  -5  13   1        256.43        249.90         7.51 o
  -4  13   1         29.83         31.32         6.05 o
  -3  13   1        238.52        270.30         7.38 o
  -2  13   1        489.95        521.46         7.62 o
  -1  13   1        189.82        190.58         5.90 o
   0  13   1        139.27        138.69         5.20 o
   1  13   1        457.61        448.47         7.72 o
   2  13   1        377.88        444.96         8.43 o
   3  13   1          7.90         11.57         5.39 o
   4  13   1          8.79         10.05         5.47 o
   5  13   1         94.38         79.87         7.12 o
   6  13   1        288.89        268.65         8.14 o
   7  13   1         32.97         27.62         8.55 o
  -6  14   1          8.06         14.71         8.30 o
  -5  14   1        197.90        182.16         7.37 o
  -4  14   1          0.00          0.01         5.46 o
  -3  14   1         80.67         77.76         7.01 o
  -2  14   1          0.04         -0.39         6.49 o
  -1  14   1         99.62        102.70         5.52 o
   0  14   1         82.08         80.00         6.50 o
   1  14   1         82.36         89.61         6.90 o
   2  14   1         39.64         36.97         5.89 o
   3  14   1        109.12        101.22         6.45 o
   4  14   1         60.47         56.72         6.16 o
   5  14   1        113.04        111.18         7.74 o
   6  14   1          4.42          0.51         6.68 o
  -4  15   1        344.82        361.36        10.12 o
  -3  15   1        104.92        101.78         6.97 o
  -2  15   1         83.61         73.13         6.10 o
  -1  15   1        162.29        148.12         6.15 o
   0  15   1        252.78        216.79         7.86 o
   1  15   1         93.31         82.28         6.53 o
   2  15   1          2.64          2.81         5.66 o
   3  15   1         66.23         57.25         7.26 o
   4  15   1        334.08        281.39         9.05 o
  -1  16   1         89.65         75.32         7.07 o
   0  16   1         21.45         24.44         6.53 o
   1  16   1         62.34         48.06         6.33 o
 -13   0   2         48.53         40.52         8.76 o
 -12   0   2        442.26        455.05         9.92 o
 -11   0   2          6.80          4.18         5.35 o
 -10   0   2          2.02          1.91         4.95 o
  -9   0   2        663.71        691.35        10.70 o
  -8   0   2       1251.07       1230.83        14.01 o
  -7   0   2        562.13        581.76         9.45 o
  -6   0   2       1165.06       1141.49        13.45 o
  -5   0   2       4222.52       4246.28        29.15 o
  -4   0   2       3913.99       3765.96        32.09 o
  -3   0   2       1564.70       1600.70        26.50 o
   0   0   2       4672.27       4474.71        41.37 o
   1   0   2        481.01        461.48        16.47 o
   2   0   2        367.11        249.38        11.29 o
   3   0   2       1568.72       1248.95        17.38 o
   4   0   2       1647.99       1870.17        15.93 o
   5   0   2         28.39          6.72         5.31 o
   6   0   2         92.76        116.15         5.18 o
   7   0   2       2357.49       2595.17        15.32 o
   8   0   2       1857.62       2030.83        13.44 o
   9   0   2         48.74         48.38         4.09 o
  10   0   2         34.36         34.83         6.80 o
  11   0   2         29.26         36.77         7.21 o
  12   0   2         84.57         66.48         6.73 o
 -13   1   2         47.85         48.15         8.82 o
 -12   1   2         32.17         32.40         7.00 o
 -11   1   2        109.68        112.31         6.91 o
 -10   1   2         34.34         30.78         5.04 o
  -9   1   2        187.50        199.18         6.67 o
  -8   1   2          6.14          5.15         4.71 o
  -7   1   2         26.26         28.74         4.59 o
  -6   1   2        800.81        830.56        11.57 o
  -5   1   2        486.36        406.73        10.72 o
  -4   1   2       2178.29       2124.43        22.42 o
  -3   1   2       1696.33       1610.37        23.85 o
  -2   1   2       3088.40       3183.39        43.92 o
  -1   1   2        585.14        573.24        16.85 o
   0   1   2       3615.68       3559.76        32.79 o
   1   1   2        211.74        186.50         6.96 o
   2   1   2       1804.03       1734.67        16.83 o
   3   1   2         73.85         81.73         5.10 o
   4   1   2       1314.95       1344.24        12.60 o
   5   1   2        349.77        326.20         6.46 o
   6   1   2        373.58        372.38         6.78 o
   7   1   2        228.45        249.54         6.19 o
   8   1   2         19.66         18.74         4.49 o
   9   1   2        176.69        184.63         5.88 o
  10   1   2         66.00         60.58         5.93 o
  11   1   2         51.84         59.86         7.25 o
  12   1   2        110.15        100.26         9.37 o
 -13   2   2         75.37         73.18         7.95 o
 -12   2   2         57.87         55.60         6.79 o
 -11   2   2        269.90        302.34         8.27 o
 -10   2   2        161.76        169.46         6.63 o
  -9   2   2          3.29          3.93         3.96 o
  -8   2   2        352.96        376.10         8.09 o
  -7   2   2        808.02        753.03        10.69 o
  -6   2   2       1569.82       1547.26        14.90 o
  -5   2   2       2303.08       2348.07        19.52 o
  -4   2   2        645.38        607.78        11.47 o
  -3   2   2       2596.31       2424.12        24.86 o
  -2   2   2       2050.52       1944.45        24.00 o
  -1   2   2        764.91        748.68        14.44 o
   0   2   2         12.30         12.51         4.45 o
   1   2   2       2171.90       2132.51        19.29 o
   2   2   2       2579.83       2420.56        18.69 o
   3   2   2       1774.47       1784.04        15.04 o
   4   2   2        272.85        255.36         6.27 o
   5   2   2        928.01        817.37         9.58 o
   6   2   2       1841.28       1913.22        13.68 o
   7   2   2        122.88        121.09         5.69 o
   8   2   2         60.11         68.40         5.03 o
   9   2   2        366.55        404.96         7.12 o
  10   2   2        242.07        262.06         7.06 o
  11   2   2         59.49         54.81         6.16 o
  12   2   2         21.23         23.53         7.23 o
 -13   3   2          1.98          3.78         8.42 o
 -12   3   2          1.99          1.06         5.91 o
 -11   3   2          8.01          8.57         6.15 o
 -10   3   2          2.82          4.87         5.28 o
  -9   3   2         19.20         22.36         4.57 o
  -8   3   2          9.54          2.47         5.54 o
  -7   3   2        525.42        541.97         8.56 o
  -6   3   2         36.91         37.49         4.03 o
  -5   3   2         25.15         36.42         4.48 o
  -4   3   2        620.18        621.47        10.46 o
  -3   3   2       1210.24       1278.32        15.49 o
  -2   3   2        166.30        132.60         6.51 o
  -1   3   2        551.30        541.53        10.61 o
   0   3   2       1520.52       1429.88        15.70 o
   1   3   2        354.93        322.92         7.72 o
   2   3   2         28.65         19.66         3.66 o
   3   3   2        355.25        388.82         7.44 o
   4   3   2          7.49         15.18         3.82 o
   5   3   2         94.44         97.53         4.35 o
   6   3   2        283.44        292.04         6.50 o
   7   3   2        449.55        471.21         7.37 o
   8   3   2          0.09         -1.61         4.51 o
   9   3   2        131.91        132.10         5.38 o
  10   3   2        113.96        121.45         7.37 o
  11   3   2         25.58         27.96         6.23 o
 -13   4   2          7.20          8.53         8.24 o
 -12   4   2          5.47          4.17         6.88 o
 -11   4   2        223.39        245.94         8.36 o
 -10   4   2        703.32        732.02        10.05 o
  -9   4   2        468.60        492.55         8.54 o
  -8   4   2         61.01         65.35         5.70 o
  -7   4   2        662.31        677.93         9.32 o
  -6   4   2        403.43        412.08         8.00 o
  -5   4   2         52.72         71.78         4.80 o
  -4   4   2        492.30        524.55         9.07 o
  -3   4   2       3643.86       3614.06        23.46 o
  -2   4   2       6775.77       7572.34        35.36 o
  -1   4   2        347.07        297.96         7.49 o
   0   4   2        773.79        715.14        10.36 o
   1   4   2       1105.32       1014.50        11.79 o
   2   4   2       2312.25       2092.92        15.44 o
   3   4   2         98.20         92.68         4.11 o
   4   4   2        563.10        533.70         7.49 o
   5   4   2       1758.07       1853.89        13.33 o
   6   4   2        496.57        501.67         7.81 o
   7   4   2        131.59        151.43         5.49 o
   8   4   2        108.81         99.36         5.39 o
   9   4   2        408.99        403.68         7.32 o
  10   4   2        179.39        212.95         7.11 o
  11   4   2         78.93         74.62         6.57 o
 -12   5   2         12.67         11.42         6.55 o
 -11   5   2         20.18         25.85         6.06 o
 -10   5   2         14.52         14.58         5.05 o
  -9   5   2         57.10         57.28         5.05 o
  -8   5   2        201.31        221.18         6.83 o
  -7   5   2        285.21        281.20         7.28 o
  -6   5   2        108.11        106.96         5.11 o
  -5   5   2        895.79        911.39        10.62 o
  -4   5   2         31.60         31.63         3.79 o
  -3   5   2         82.14         68.04         4.48 o
  -2   5   2        324.96        302.51         7.13 o
  -1   5   2        790.02        777.39        10.19 o
   0   5   2         46.59         34.11         3.86 o
   1   5   2        663.31        609.78         8.82 o
   2   5   2        103.85         81.01         4.30 o
   3   5   2         37.04         33.63         3.72 o
   4   5   2        599.96        579.96         7.71 o
   5   5   2        330.44        322.50         6.66 o
   6   5   2        311.59        300.38         6.36 o
   7   5   2        304.33        306.33         6.23 o
   8   5   2         30.60         34.03         5.09 o
   9   5   2        126.25        126.65         6.76 o
  10   5   2         55.84         71.03         7.21 o
  11   5   2         11.90          7.93         7.08 o
 -12   6   2        159.99        143.68         8.42 o
 -11   6   2         30.37         28.03         7.05 o
 -10   6   2         34.87         32.81         5.95 o
  -9   6   2        691.56        717.29         9.67 o
  -8   6   2        373.93        395.36         7.89 o
  -7   6   2          6.01          7.31         4.41 o
  -6   6   2          2.72          3.97         4.59 o
  -5   6   2        549.50        539.90         8.08 o
  -4   6   2       1917.41       1922.30        14.26 o
  -3   6   2        455.91        451.60         7.54 o
  -2   6   2        475.14        431.79         7.46 o
  -1   6   2       4584.21       4676.10        22.68 o
   0   6   2       2709.28       2546.71        16.59 o
   1   6   2         11.12          7.28         3.88 o
   2   6   2         23.60         27.30         3.60 o
   3   6   2       1379.82       1320.50        11.14 o
   4   6   2       3472.74       3441.07        17.57 o
   5   6   2        322.80        332.09         6.30 o
   6   6   2         26.26         25.76         4.53 o
   7   6   2        475.82        517.53         7.52 o
   8   6   2        275.92        271.07         6.43 o
   9   6   2          1.18          0.22         6.18 o
  10   6   2          1.51          3.73         6.04 o
  11   6   2        294.80        296.24        10.12 o
 -12   7   2         20.86         21.37         7.75 o
 -11   7   2         10.05          8.71         6.26 o
 -10   7   2        109.89        117.21         6.71 o
  -9   7   2        299.78        296.99         7.08 o
  -8   7   2         52.17         52.66         5.22 o
  -7   7   2       1303.83       1405.30        11.90 o
  -6   7   2          9.93          8.99         4.41 o
  -5   7   2        172.44        189.21         6.08 o
  -4   7   2         13.96         13.79         3.25 o
  -3   7   2         96.06        110.78         4.40 o
  -2   7   2        354.54        308.29         6.21 o
  -1   7   2         22.27         26.10         3.67 o
   0   7   2        934.74        958.11         9.87 o
   1   7   2        998.64        942.99         9.53 o
   2   7   2        252.25        228.10         5.24 o
   3   7   2        606.46        595.75         7.56 o
   4   7   2         28.24         27.87         4.22 o
   5   7   2        115.70        119.62         5.71 o
   6   7   2         20.13         14.36         4.24 o
   7   7   2         19.83         12.28         4.80 o
   8   7   2        164.76        161.36         5.44 o
   9   7   2         31.79         28.04         6.45 o
  10   7   2        163.50        144.10         7.55 o
 -11   8   2         66.18         57.55         8.33 o
 -10   8   2         97.76        100.38         7.08 o
  -9   8   2         16.32         18.27         5.75 o
  -8   8   2        401.34        407.27         7.80 o
  -7   8   2        409.66        426.67         8.03 o
  -6   8   2        212.62        216.24         6.52 o
  -5   8   2        209.58        231.04         6.27 o
  -4   8   2          1.97          0.36         4.42 o
  -3   8   2        808.11        856.80         9.44 o
  -2   8   2       1372.39       1264.10        11.18 o
  -1   8   2        795.14        791.17         9.01 o
   0   8   2       1078.04       1068.05         9.84 o
   1   8   2       2284.93       2312.82        14.09 o
   2   8   2        843.26        902.66         9.41 o
   3   8   2        343.07        366.88         6.82 o
   4   8   2          9.87         11.11         3.52 o
   5   8   2        190.46        214.41         5.73 o
   6   8   2        912.72        945.28         9.16 o
   7   8   2         77.24         79.21         5.26 o
   8   8   2         85.71         96.20         6.25 o
   9   8   2         91.51         80.89         6.72 o
  10   8   2        144.06        150.14         9.08 o
 -11   9   2          0.06         -2.38         7.44 o
 -10   9   2          0.00         -0.30         6.38 o
  -9   9   2         36.97         31.26         6.02 o
  -8   9   2        112.90        118.16         5.54 o
  -7   9   2          7.51          9.47         5.02 o
  -6   9   2         10.06         11.24         4.45 o
  -5   9   2        152.86        157.48         5.68 o
  -4   9   2          6.96          3.05         4.41 o
  -3   9   2         56.99         54.81         4.49 o
  -2   9   2         85.87         85.60         5.42 o
  -1   9   2          2.18          3.44         4.21 o
   0   9   2        192.38        205.91         5.47 o
   1   9   2         13.73         12.41         3.98 o
   2   9   2         92.97         91.50         4.72 o
   3   9   2          5.46          8.18         4.09 o
   4   9   2          1.10          0.01         4.90 o
   5   9   2        205.24        191.88         5.12 o
   6   9   2          0.08         -0.31         4.65 o
   7   9   2          9.40         10.01         5.65 o
   8   9   2          8.31          7.36         5.86 o
   9   9   2         20.17         17.84         5.66 o
 -10  10   2        116.58        125.70         8.31 o
  -9  10   2          3.13          3.33         5.87 o
  -8  10   2          1.50          1.81         5.60 o
  -7  10   2        259.53        271.38         6.94 o
  -6  10   2        749.83        766.01         9.10 o
  -5  10   2        365.53        380.64         7.08 o
  -4  10   2        398.75        405.26         7.17 o
  -3  10   2        207.68        208.93         6.02 o
  -2  10   2        144.66        160.06         5.94 o
  -1  10   2        312.34        324.48         6.83 o
   0  10   2        101.23        118.75         5.37 o
   1  10   2        942.37        953.48         9.23 o
   2  10   2       1854.21       1915.36        11.99 o
   3  10   2        210.92        214.88         5.17 o
   4  10   2         25.08         26.98         3.72 o
   5  10   2        177.69        178.09         6.50 o
   6  10   2        176.07        197.59         6.82 o
   7  10   2         24.02         27.42         6.28 o
   8  10   2         65.67         57.34         6.19 o
   9  10   2        271.67        250.56         8.67 o
  -9  11   2         75.68         65.38         7.67 o
  -8  11   2          8.21          8.48         6.12 o
  -7  11   2        153.32        163.25         6.96 o
  -6  11   2         12.22         16.25         4.49 o
  -5  11   2         80.00         80.55         5.50 o
  -4  11   2         54.18         63.91         4.48 o
  -3  11   2        244.95        243.78         5.84 o
  -2  11   2        223.01        228.96         5.34 o
  -1  11   2         32.77         43.72         5.19 o
   0  11   2        682.62        737.30         8.48 o
   1  11   2         82.45         92.07         4.63 o
   2  11   2        214.41        215.41         5.81 o
   3  11   2        363.67        401.76         6.95 o
   4  11   2          0.04          2.31         3.80 o
   5  11   2         12.84         13.44         5.88 o
   6  11   2          0.38         -0.91         5.34 o
   7  11   2          0.35          1.72         5.87 o
   8  11   2        133.95        126.93         8.40 o
  -9  12   2        171.55        139.80         7.64 o
  -8  12   2        232.84        239.30         9.26 o
  -7  12   2          4.32          4.28         5.64 o
  -6  12   2         49.40         44.56         6.28 o
  -5  12   2        640.98        676.38         9.87 o
  -4  12   2        704.66        738.54         9.14 o
  -3  12   2         31.48         35.11         4.32 o
  -2  12   2         26.91         33.57         4.80 o
  -1  12   2        248.13        255.44         5.99 o
   0  12   2        712.13        748.01         8.27 o
   1  12   2         45.53         49.74         4.88 o
   2  12   2         34.88         38.40         4.84 o
   3  12   2        679.04        623.43         8.03 o
   4  12   2        613.98        673.57         9.68 o
   5  12   2          1.35          6.18         6.47 o
   6  12   2          3.17          1.75         6.27 o
   7  12   2        355.50        349.72         9.69 o
  -7  13   2          4.29          8.61         6.52 o
  -6  13   2          0.07         -0.12         6.18 o
  -5  13   2          9.12          7.89         6.15 o
  -4  13   2         17.65         18.38         6.09 o
  -3  13   2         50.30         50.78         6.72 o
  -2  13   2         27.40         29.59         5.34 o
  -1  13   2        173.89        191.14         7.23 o
   0  13   2          2.76          3.98         4.89 o
   1  13   2         35.38         39.07         5.18 o
   2  13   2          4.24          3.16         5.05 o
   3  13   2          0.34         -0.39         5.14 o
   4  13   2         27.68         22.20         5.02 o
   5  13   2          9.94          6.02         5.08 o
   6  13   2         16.26          6.34         8.52 o
  -6  14   2         84.66         75.04         7.58 o
  -5  14   2         10.62          6.73         6.04 o
  -4  14   2         71.36         66.66         6.73 o
  -3  14   2        396.63        402.10         8.90 o
  -2  14   2        399.56        434.16         8.82 o
  -1  14   2         39.42         35.64         6.32 o
   0  14   2         45.71         47.28         6.78 o
   1  14   2         88.54         79.81         6.18 o
   2  14   2         86.21        120.82         7.61 o
   3  14   2         41.62         42.24         6.43 o
   4  14   2         93.66         73.66         6.74 o
   5  14   2        418.12        378.97         9.69 o
  -4  15   2          7.50          5.32         6.51 o
  -3  15   2          0.57         -0.55         6.68 o
  -2  15   2         57.42         53.10         6.39 o
  -1  15   2          4.29          4.36         7.02 o
   0  15   2         59.32         51.99         6.74 o
   1  15   2         15.78         19.53         6.68 o
   2  15   2          1.82          2.65         7.57 o
   3  15   2         76.61         68.07         7.40 o
 -13   1   3         35.62         33.65         8.74 o
 -12   1   3        107.59         79.37         7.78 o
 -11   1   3        193.79        128.20         8.65 o
 -10   1   3        118.33        126.99         6.15 o
  -9   1   3        297.17        309.27         7.94 o
  -8   1   3        679.81        834.36        13.04 o
  -7   1   3       1765.93       1506.31        18.84 o
  -6   1   3        887.10        868.13        14.45 o
  -5   1   3        307.00        263.75         9.67 o
  -3   1   3       2058.24        922.54        19.86 o
  -2   1   3       1930.10       1519.04        32.85 o
  -1   1   3        376.17        335.79        11.45 o
   0   1   3       1227.54       1038.07        15.96 o
   1   1   3       3479.83       3580.09        25.32 o
   2   1   3       3601.34       3731.72        22.71 o
   3   1   3        264.17        235.51         6.58 o
   4   1   3        671.53        632.48         9.66 o
   5   1   3       1846.41       1783.57        14.77 o
   6   1   3       1530.65       1638.18        13.10 o
   7   1   3         87.17         98.66         5.64 o
   8   1   3         29.31         19.96         5.29 o
   9   1   3        357.21        367.54         8.03 o
  10   1   3         98.20         72.46         6.17 o
  11   1   3         17.71          7.86         7.52 o
 -13   2   3         19.43          9.59         8.01 o
 -12   2   3         57.75         47.28         7.38 o
 -11   2   3        118.32        119.35         7.62 o
 -10   2   3        453.33        459.42         9.03 o
  -9   2   3        141.93        141.64         6.20 o
  -8   2   3        440.82        489.10        10.21 o
  -7   2   3        351.11        369.85         8.83 o
  -6   2   3        212.34        185.47         7.23 o
  -5   2   3        701.36        672.88        12.26 o
  -4   2   3        152.91        108.81         7.19 o
  -3   2   3        214.09        140.48         7.95 o
  -2   2   3       1099.38        452.26        12.85 o
  -1   2   3         84.54         65.31         5.75 o
   0   2   3       3210.58       3380.65        25.30 o
   1   2   3        564.06        593.06         9.94 o
   2   2   3        162.38        139.92         5.59 o
   3   2   3        341.63        336.23         7.66 o
   4   2   3        100.74         70.20         4.31 o
   5   2   3        105.95         87.82         5.01 o
   6   2   3        539.75        520.22         8.30 o
   7   2   3         64.88         54.84         5.16 o
   8   2   3        137.84        115.70         6.76 o
   9   2   3         48.12         41.65         6.65 o
  10   2   3         78.52         68.35         6.65 o
  11   2   3         28.20         31.22         7.30 o
 -13   3   3        209.71        132.86         9.05 o
 -12   3   3        133.95        124.42         7.10 o
 -11   3   3         82.87         81.87         6.54 o
 -10   3   3        389.50        359.38         9.83 o
  -9   3   3        610.31        563.57        11.75 o
  -8   3   3        503.50        524.85         9.28 o
  -7   3   3         20.41         23.19         5.38 o
  -6   3   3        598.37        616.66        10.73 o
  -5   3   3       4077.82       3720.45        26.83 o
  -4   3   3       2339.33       2225.48        21.22 o
  -3   3   3         17.08         13.40         4.09 o
  -1   3   3       4733.78       3724.69        26.60 o
   0   3   3       1910.18       1843.37        17.02 o
   1   3   3          5.38          3.88         3.38 o
   2   3   3        986.15        618.29         9.26 o
   3   3   3       5236.77       4912.57        24.69 o
   4   3   3       1834.34       1875.84        14.08 o
   5   3   3         29.64         24.14         4.36 o
   6   3   3        154.39        171.91         6.05 o
   7   3   3       1210.44       1284.74        11.23 o
   8   3   3        909.26        941.49        10.40 o
   9   3   3         26.94          9.05         6.40 o
  10   3   3         81.98         53.11         7.29 o
  11   3   3        264.91        223.51         9.71 o
 -13   4   3         45.64         29.46         7.02 o
 -12   4   3         35.85         18.76         6.39 o
 -11   4   3         63.34         60.14         6.53 o
 -10   4   3        157.07        135.72         7.04 o
  -9   4   3         74.60         79.86         5.93 o
  -8   4   3        253.38        272.73         7.86 o
  -7   4   3        176.50        194.14         7.02 o
  -6   4   3        163.31        119.82         5.57 o
  -5   4   3         83.33         58.16         4.91 o
  -4   4   3        184.01        149.39         6.34 o
  -3   4   3        386.64        325.29         8.08 o
  -2   4   3        465.86        384.56         8.56 o
  -1   4   3        987.28        856.04        11.63 o
   0   4   3        183.96        122.74         5.55 o
   1   4   3        162.70        128.96         5.45 o
   2   4   3        264.21        268.69         6.45 o
   3   4   3        183.92        165.13         5.47 o
   4   4   3        779.73        736.96         8.63 o
   5   4   3         84.76        105.77         5.47 o
   6   4   3        296.32        304.78         6.46 o
   7   4   3         18.95          4.18         4.26 o
   8   4   3        164.53        139.73         6.43 o
   9   4   3         43.00         39.21         5.44 o
  10   4   3         76.81         74.06         7.17 o
  11   4   3         67.13         62.77         8.10 o
 -12   5   3         85.88         42.06         7.79 o
 -11   5   3        316.59        246.27         9.73 o
 -10   5   3        323.14        285.79         8.13 o
  -9   5   3        151.97        154.29         6.92 o
  -8   5   3        244.86        270.52         7.81 o
  -7   5   3        420.73        365.67         8.31 o
  -6   5   3        529.01        516.34         9.17 o
  -5   5   3         66.78         43.58         4.47 o
  -4   5   3       1266.54       1217.60        12.99 o
  -3   5   3       3793.84       3517.17        22.17 o
  -2   5   3       1694.26       1474.42        14.13 o
  -1   5   3        128.52         94.51         5.05 o
   0   5   3       1004.38        748.76         9.96 o
   1   5   3       3218.64       3076.21        18.40 o
   2   5   3        533.26        362.07         6.71 o
   3   5   3        280.80        294.24         6.16 o
   4   5   3        229.14        257.60         6.49 o
   5   5   3        432.99        478.58         7.73 o
   6   5   3        553.19        598.34         8.26 o
   7   5   3        190.57        199.63         6.69 o
   8   5   3        235.86        204.31         6.55 o
   9   5   3        496.63        494.60         9.41 o
  10   5   3        166.93        130.24         7.89 o
 -12   6   3          6.15         -0.52         7.95 o
 -11   6   3          1.30          1.78         6.05 o
 -10   6   3          6.17          4.51         6.71 o
  -9   6   3         10.72          6.55         5.23 o
  -8   6   3          8.20          7.68         5.11 o
  -7   6   3         38.01         41.36         5.55 o
  -6   6   3          8.44          2.41         4.07 o
  -5   6   3          9.24          6.44         4.14 o
  -4   6   3         99.23        109.22         4.95 o
  -3   6   3        132.73        128.13         5.25 o
  -2   6   3        176.90        123.53         4.83 o
  -1   6   3          0.03          0.64         3.73 o
   0   6   3        309.24        335.28         6.87 o
   1   6   3        148.81        130.16         4.89 o
   2   6   3         72.26         69.78         4.02 o
   3   6   3         22.10         18.13         4.67 o
   4   6   3         39.07         50.44         4.99 o
   5   6   3         57.04         59.03         5.19 o
   6   6   3         14.26         18.84         4.52 o
   7   6   3         13.57         12.24         4.21 o
   8   6   3          5.93          6.90         4.71 o
   9   6   3          0.38          1.14         5.78 o
  10   6   3         26.64         25.35         7.45 o
 -12   7   3         41.74         14.24         8.95 o
 -11   7   3        112.26         78.89         7.21 o
 -10   7   3        121.62        127.08         7.32 o
  -9   7   3         14.02          6.85         5.02 o
  -8   7   3        150.32        120.71         5.81 o
  -7   7   3       1178.71       1314.16        13.05 o
  -6   7   3        550.14        553.75         8.94 o
  -5   7   3        137.78        158.32         5.90 o
  -4   7   3        493.73        447.50         7.99 o
  -3   7   3       1525.51       1500.56        12.79 o
  -2   7   3       2014.59       1988.88        14.33 o
  -1   7   3        781.38        778.09         9.42 o
   0   7   3        656.44        380.46         6.69 o
   1   7   3        928.58        621.76         8.43 o
   2   7   3        454.93        391.29         6.85 o
   3   7   3         47.56         37.11         4.33 o
   4   7   3        510.65        469.15         7.24 o
   5   7   3       1245.58       1442.80        11.71 o
   6   7   3        427.18        425.35         7.14 o
   7   7   3         43.05         46.28         4.62 o
   8   7   3         75.00         64.07         6.82 o
   9   7   3        171.03        134.78         6.95 o
  10   7   3        182.44        172.67         8.38 o
 -11   8   3         17.86         16.97         8.06 o
 -10   8   3         63.76         38.15         6.97 o
  -9   8   3         28.16         28.09         6.94 o
  -8   8   3         23.91         13.43         4.25 o
  -7   8   3         65.50         74.38         5.65 o
  -6   8   3        106.72         79.20         5.41 o
  -5   8   3        143.34        126.77         5.64 o
  -4   8   3        422.15        424.33         7.42 o
  -3   8   3        465.41        475.28         7.67 o
  -2   8   3        289.30        288.46         6.79 o
  -1   8   3        132.59        118.61         5.30 o
   0   8   3         97.93         63.61         4.27 o
   1   8   3        108.84         69.40         4.51 o
   2   8   3        265.65        353.34         7.06 o
   3   8   3        191.36        180.67         5.57 o
   4   8   3        301.08        290.03         6.01 o
   5   8   3        279.50        282.29         6.00 o
   6   8   3        111.40        109.47         5.51 o
   7   8   3         33.69         35.43         5.66 o
   8   8   3        231.13        249.54         7.33 o
   9   8   3         10.62          5.25         6.31 o
 -11   9   3          3.11          0.78         8.64 o
 -10   9   3         71.75         48.92         7.93 o
  -9   9   3        562.85        562.95        10.97 o
  -8   9   3        546.11        531.55         9.32 o
  -7   9   3         19.90         17.20         4.35 o
  -6   9   3        186.89        167.73         6.45 o
  -5   9   3       1300.98       1305.93        11.80 o
  -4   9   3        164.12        181.24         6.24 o
  -3   9   3         32.34         32.41         5.07 o
  -2   9   3        670.98        988.27        10.06 o
  -1   9   3       2786.90       2648.49        15.14 o
   0   9   3       1699.71       1836.07        12.74 o
   1   9   3         56.16         57.41         4.59 o
   2   9   3         83.90         66.79         4.30 o
   3   9   3        869.95        946.68         9.58 o
   4   9   3        283.73        302.23         6.71 o
   5   9   3         14.54         11.14         4.67 o
   6   9   3        279.37        307.41         8.32 o
   7   9   3        565.21        509.97         8.83 o
   8   9   3        317.25        305.56         8.25 o
   9   9   3         10.11          7.75         7.52 o
 -10  10   3         15.49         10.03         8.12 o
  -9  10   3         15.43          9.87         5.95 o
  -8  10   3         29.03         30.51         6.56 o
  -7  10   3          3.96          1.47         6.34 o
  -6  10   3        120.70        101.71         5.21 o
  -5  10   3        237.21        245.27         6.72 o
  -4  10   3         58.68         56.73         5.15 o
  -3  10   3        363.63        389.79         6.97 o
  -2  10   3         54.57         60.98         4.93 o
  -1  10   3         17.21         14.54         4.09 o
   0  10   3         28.08         24.50         4.36 o
   1  10   3         89.83         38.17         4.00 o
   2  10   3         66.52         61.68         4.18 o
   3  10   3        125.08        139.34         5.71 o
   4  10   3        125.15         99.05         4.83 o
   5  10   3         18.26         16.56         4.75 o
   6  10   3        136.23        138.56         7.00 o
   7  10   3         25.92         23.43         6.98 o
   8  10   3         33.40         31.80         7.69 o
  -9  11   3         29.82         20.82         7.95 o
  -8  11   3         61.71         57.01         7.33 o
  -7  11   3        198.49        166.33         6.97 o
  -6  11   3        267.34        268.59         7.50 o
  -5  11   3        353.23        290.42         6.34 o
  -4  11   3        761.17        702.07         8.80 o
  -3  11   3        481.70        436.67         7.12 o
  -2  11   3        165.88        171.06         5.40 o
  -1  11   3          7.99          6.98         4.28 o
   0  11   3         38.04         45.56         4.85 o
   1  11   3        952.17        962.97         9.36 o
   2  11   3        908.29        899.15         9.25 o
   3  11   3        293.98        289.70         6.81 o
   4  11   3        147.83        130.08         6.65 o
   5  11   3        183.79        173.91         6.48 o
   6  11   3        197.72        211.44         7.95 o
   7  11   3         52.43         39.48         7.03 o
  -8  12   3          9.67          3.81         8.39 o
  -7  12   3          3.54          0.98         6.74 o
  -6  12   3          0.21         -0.28         5.71 o
  -5  12   3         26.57         19.15         5.78 o
  -4  12   3          1.14          1.26         5.52 o
  -3  12   3         38.79         15.03         4.05 o
  -2  12   3         48.88         54.43         4.81 o
  -1  12   3         33.89         35.57         4.62 o
   0  12   3         93.19         86.97         4.77 o
   1  12   3        158.67        146.17         5.13 o
   2  12   3          5.38          5.05         5.00 o
   3  12   3         19.80         19.17         5.22 o
   4  12   3          0.41          1.35         5.64 o
   5  12   3          2.35          1.86         6.22 o
   6  12   3         30.72         35.03         8.52 o
  -7  13   3        137.56        134.57         9.37 o
  -6  13   3        204.43        195.32         8.14 o
  -5  13   3         45.90         44.21         6.29 o
  -4  13   3        138.94        161.81         7.74 o
  -3  13   3        383.30        397.02         8.39 o
  -2  13   3        168.39        201.58         7.57 o
  -1  13   3         35.66         36.62         5.73 o
   0  13   3        161.93        170.56         6.64 o
   1  13   3        549.88        564.80         8.62 o
   2  13   3        339.64        336.66         7.29 o
   3  13   3        127.25        117.85         7.39 o
   4  13   3        101.70         90.91         6.68 o
   5  13   3        217.78        194.31         8.50 o
  -6  14   3         51.20         35.51         7.86 o
  -5  14   3         10.64         14.38         7.13 o
  -4  14   3         50.31         45.94         7.11 o
  -3  14   3         17.70         11.81         6.38 o
  -2  14   3        209.06        207.08         7.65 o
  -1  14   3         10.45          7.46         4.95 o
   0  14   3        145.94        136.53         6.60 o
   1  14   3         38.16         31.41         6.15 o
   2  14   3         56.71         46.10         6.60 o
   3  14   3          3.90          0.80         7.61 o
   4  14   3         68.13         60.08         8.80 o
  -3  15   3         43.85         38.53         6.65 o
  -2  15   3         80.09         34.66         6.50 o
  -1  15   3        227.30        186.34         8.29 o
   0  15   3        283.52        264.20         9.34 o
   1  15   3         11.67          8.99         7.80 o
   2  15   3         37.97         20.87         6.16 o
 -13   0   4        206.35        189.17        11.56 o
 -12   0   4         39.77         36.49         8.16 o
 -11   0   4         24.22         24.14         6.77 o
 -10   0   4        388.56        382.68         9.08 o
  -9   0   4        785.90        823.28        12.70 o
  -8   0   4        215.11        230.38         8.53 o
  -7   0   4         84.63         84.41         7.50 o
  -6   0   4         12.64          9.12         5.58 o
  -5   0   4       2309.73       2362.15        42.47 o
  -4   0   4        665.68        587.98        12.54 o
  -3   0   4         81.00         83.52         7.53 o
  -2   0   4       5957.38       6497.31        75.52 o
  -1   0   4       3927.52       3727.96        32.30 o
   0   0   4        858.73        758.53        12.39 o
   1   0   4         60.46         53.09         4.87 o
   2   0   4        384.31        336.27         6.91 o
   3   0   4       3587.77       3696.04        20.33 o
   4   0   4       1107.54       1189.58        10.91 o
   5   0   4         21.81         20.13         3.70 o
   6   0   4         34.86         40.85         5.47 o
   7   0   4        579.56        640.63         8.59 o
   8   0   4        130.12        130.27         5.77 o
   9   0   4         22.78         24.15         5.04 o
  10   0   4         43.00         42.05         5.53 o
 -13   1   4         17.63         12.36         8.65 o
 -12   1   4         17.85         18.48         7.08 o
 -11   1   4        134.54        139.87         7.86 o
 -10   1   4         37.69         37.98         5.59 o
  -9   1   4          4.05          4.05         5.45 o
  -8   1   4        305.71        332.06         9.46 o
  -7   1   4         29.91         36.76         6.25 o
  -6   1   4       1026.72       1068.80        18.21 o
  -5   1   4        177.35        189.56        11.66 o
  -4   1   4         97.18         66.44         6.21 o
  -3   1   4       2080.33       2137.54        25.95 o
  -2   1   4         10.10         10.17         6.14 o
  -1   1   4        749.90        700.07        13.90 o
   0   1   4        402.71        347.93         8.86 o
   1   1   4        429.67        415.47         8.39 o
   2   1   4        799.30        872.00        10.80 o
   3   1   4         79.98        100.81         4.83 o
   4   1   4       1025.70       1111.42        10.96 o
   5   1   4        117.81        121.47         4.81 o
   6   1   4        141.68        146.75         5.27 o
   7   1   4         48.13         53.42         4.69 o
   8   1   4         97.84         93.49         5.36 o
   9   1   4         34.04         33.08         5.09 o
  10   1   4        188.97        166.80         8.45 o
 -13   2   4         38.57         32.45         8.90 o
 -12   2   4        161.30        153.93         8.56 o
 -11   2   4        211.85        217.18         8.65 o
 -10   2   4         65.21         69.64         6.00 o
  -9   2   4        112.09        114.71         6.93 o
  -8   2   4         45.02         47.08         6.06 o
  -7   2   4        283.43        296.01         9.18 o
  -6   2   4        846.27        823.22        14.62 o
  -5   2   4        151.94        141.62         7.86 o
  -4   2   4       1210.03       1176.69        23.92 o
  -3   2   4       3123.83       3268.16        38.56 o
  -2   2   4        356.81        300.13        10.20 o
  -1   2   4        106.10         95.91         5.85 o
   0   2   4        562.96        559.32        10.10 o
   1   2   4       1830.00       1650.97        15.25 o
   2   2   4       2098.43       2122.71        15.66 o
   3   2   4        268.77        263.89         6.55 o
   4   2   4        319.55        332.52         7.18 o
   5   2   4       1158.78       1284.61        11.15 o
   6   2   4        125.03        130.89         4.98 o
   7   2   4          3.93          5.16         4.77 o
   8   2   4         54.56         64.69         6.20 o
   9   2   4        255.44        276.55         8.22 o
  10   2   4        181.32        181.31         8.86 o
 -13   3   4          8.44         -2.37         9.55 o
 -12   3   4         36.16         27.28         7.25 o
 -11   3   4          8.42          5.20         7.03 o
 -10   3   4         92.43         89.30         6.33 o
  -9   3   4        173.17        175.71         7.04 o
  -8   3   4          0.05          1.23         5.21 o
  -7   3   4         35.12         34.99         6.20 o
  -6   3   4        240.64        252.23         8.87 o
  -5   3   4        384.42        374.68        10.18 o
  -4   3   4          7.29          7.23         4.50 o
  -3   3   4         12.87         18.69         5.22 o
  -2   3   4          7.30          5.02         4.10 o
  -1   3   4         27.90         15.30         4.39 o
   0   3   4         48.11         56.72         4.73 o
   1   3   4         54.81         51.72         4.25 o
   2   3   4          2.23          2.45         3.69 o
   3   3   4          7.27          4.99         3.80 o
   4   3   4        672.98        738.69         9.19 o
   5   3   4         72.35         70.49         4.80 o
   6   3   4         87.49         92.85         5.27 o
   7   3   4         55.91         50.07         4.69 o
   8   3   4         19.62         19.60         5.35 o
   9   3   4          7.99         12.57         7.02 o
  10   3   4          0.75         -3.06         8.63 o
 -12   4   4         36.27         34.53         7.42 o
 -11   4   4        205.64        227.38         8.79 o
 -10   4   4        174.25        178.27         7.37 o
  -9   4   4          9.15          9.44         5.54 o
  -8   4   4        423.06        438.21         9.52 o
  -7   4   4       1182.45       1301.16        14.98 o
  -6   4   4        318.07        337.23         8.75 o
  -5   4   4         99.07         99.97         6.13 o
  -4   4   4        187.92        160.99         7.02 o
  -3   4   4       1143.08       1077.07        14.28 o
  -2   4   4        396.36        345.06         8.20 o
  -1   4   4        692.52        725.44        10.72 o
   0   4   4       1533.13       1597.81        14.47 o
   1   4   4       2822.42       2771.56        18.13 o
   2   4   4        391.62        358.42         6.85 o
   3   4   4          2.01          2.86         4.38 o
   4   4   4        154.97        180.25         6.37 o
   5   4   4        368.91        387.93         7.23 o
   6   4   4        597.00        621.87         8.20 o
   7   4   4        285.79        301.40         6.64 o
   8   4   4        347.05        370.75         8.50 o
   9   4   4        220.58        221.16         7.47 o
  10   4   4         73.92         65.91         9.23 o
 -12   5   4          6.57         11.57         8.56 o
 -11   5   4          0.01          0.12         6.88 o
 -10   5   4        144.83        157.62         8.20 o
  -9   5   4         12.32         11.01         5.26 o
  -8   5   4        156.30        163.66         6.85 o
  -7   5   4         41.98         45.36         5.91 o
  -6   5   4        318.19        356.44         8.45 o
  -5   5   4          4.19          5.90         4.98 o
  -4   5   4        441.10        427.07         8.70 o
  -3   5   4        217.11        229.89         6.76 o
  -2   5   4        229.53        212.58         6.50 o
  -1   5   4         68.59         68.27         4.80 o
   0   5   4        373.61        361.40         7.30 o
   1   5   4         16.05         14.99         4.02 o
   2   5   4        227.89        235.72         6.63 o
   3   5   4         20.34         18.58         4.52 o
   4   5   4        257.79        263.67         6.58 o
   5   5   4          7.16          5.61         4.23 o
   6   5   4        376.17        397.84         6.72 o
   7   5   4          9.43          9.67         4.51 o
   8   5   4        279.17        285.09         7.40 o
   9   5   4         15.77         10.25         5.08 o
  10   5   4         13.12          7.57         8.77 o
 -12   6   4         56.09         48.96         9.40 o
 -11   6   4          3.93          3.20         6.98 o
 -10   6   4         41.64         41.45         6.79 o
  -9   6   4        287.87        305.70         7.83 o
  -8   6   4        472.85        497.44         9.17 o
  -7   6   4        217.40        224.18         7.13 o
  -6   6   4        395.42        417.09         8.57 o
  -5   6   4       1674.66       1806.63        15.43 o
  -4   6   4        404.46        446.53         8.69 o
  -3   6   4         63.01         66.91         5.79 o
  -2   6   4        369.94        349.22         7.26 o
  -1   6   4       2191.68       2096.86        15.36 o
   0   6   4        879.05        853.46         9.83 o
   1   6   4         52.33         49.37         4.87 o
   2   6   4         24.87         28.90         4.62 o
   3   6   4       1843.72       2030.25        13.40 o
   4   6   4        690.53        690.70         8.09 o
   5   6   4          5.35          4.43         4.69 o
   6   6   4        385.67        416.91         7.27 o
   7   6   4        979.77       1089.27        11.19 o
   8   6   4        225.37        237.53         8.27 o
   9   6   4         17.42         13.68         6.34 o
 -11   7   4          6.06          6.83         7.07 o
 -10   7   4        260.69        258.14         8.60 o
  -9   7   4        152.66        159.98         7.93 o
  -8   7   4        277.44        300.40         7.72 o
  -7   7   4         39.13         36.55         5.36 o
  -6   7   4          0.18         -2.40         4.98 o
  -5   7   4         18.39         20.82         5.12 o
  -4   7   4         12.31         14.27         4.68 o
  -3   7   4        108.03        115.01         5.92 o
  -2   7   4        887.15        935.29        10.17 o
  -1   7   4         81.00         89.96         5.71 o
   0   7   4        586.28        600.61         8.55 o
   1   7   4        254.08        260.48         5.80 o
   2   7   4          4.14          5.07         4.24 o
   3   7   4         16.74         17.12         4.77 o
   4   7   4         75.26         70.90         5.48 o
   5   7   4         75.74         69.98         5.53 o
   6   7   4        130.24        139.47         6.15 o
   7   7   4          2.83          4.28         6.80 o
   8   7   4        212.23        209.49         7.68 o
   9   7   4          0.88          4.93         8.61 o
 -11   8   4         47.68         46.34         9.12 o
 -10   8   4         56.71         57.06         7.44 o
  -9   8   4        331.14        320.50         8.50 o
  -8   8   4        283.57        283.92         8.04 o
  -7   8   4        267.83        261.40         7.28 o
  -6   8   4        364.62        378.76         7.86 o
  -5   8   4          4.73          6.86         4.88 o
  -4   8   4        385.40        430.92         7.72 o
  -3   8   4       1050.67       1086.72        11.05 o
  -2   8   4        488.13        519.56         7.93 o
  -1   8   4        104.51        103.09         5.11 o
   0   8   4        195.01        187.64         6.03 o
   1   8   4        261.91        280.64         6.84 o
   2   8   4        396.17        413.55         6.93 o
   3   8   4         20.46         21.36         4.45 o
   4   8   4        239.68        255.61         5.69 o
   5   8   4       1198.21       1215.03        10.92 o
   6   8   4        283.94        305.06         7.39 o
   7   8   4         80.60         82.98         7.40 o
   8   8   4         32.70         26.10         6.27 o
 -10   9   4          0.00          1.02         7.91 o
  -9   9   4          1.66          2.19         5.69 o
  -8   9   4         36.69         34.08         6.83 o
  -7   9   4          2.24          2.14         5.11 o
  -6   9   4         23.41         30.25         4.95 o
  -5   9   4         28.63         33.24         5.19 o
  -4   9   4        236.83        240.68         6.33 o
  -3   9   4          8.96          9.61         4.36 o
  -2   9   4         16.52         18.23         3.90 o
  -1   9   4         23.95         22.72         4.41 o
   0   9   4          1.07          0.82         4.85 o
   1   9   4         14.32         17.27         4.37 o
   2   9   4         11.70         13.02         4.63 o
   3   9   4         32.71         30.87         4.27 o
   4   9   4         23.81         23.83         5.14 o
   5   9   4         13.88         17.07         6.61 o
   6   9   4         23.32         22.54         5.92 o
   7   9   4          3.12          3.01         5.09 o
   8   9   4          0.55          1.32         7.04 o
 -10  10   4        153.04        126.64         9.66 o
  -9  10   4          3.43          2.20         6.94 o
  -8  10   4         14.62         14.38         6.76 o
  -7  10   4        190.89        208.85         7.34 o
  -6  10   4        223.35        248.82         7.12 o
  -5  10   4        329.36        326.20         7.44 o
  -4  10   4        321.87        332.60         7.35 o
  -3  10   4        539.95        560.29         8.19 o
  -2  10   4        499.86        518.69         8.00 o
  -1  10   4         31.26         34.87         4.28 o
   0  10   4          1.59          4.42         4.51 o
   1  10   4        707.36        697.61         8.48 o
   2  10   4        438.70        439.89         7.27 o
   3  10   4        179.30        169.46         5.51 o
   4  10   4        353.30        385.32         7.53 o
   5  10   4        431.55        442.09         8.37 o
   6  10   4         43.04         30.61         6.23 o
   7  10   4          3.25          2.44         6.60 o
  -9  11   4         14.90          9.40         8.60 o
  -8  11   4         57.13         57.35         7.39 o
  -7  11   4         12.65         11.62         6.26 o
  -6  11   4         48.32         48.00         6.09 o
  -5  11   4          0.04         -3.38         6.46 o
  -4  11   4        175.26        173.95         5.85 o
  -3  11   4         99.03         98.77         5.52 o
  -2  11   4        455.06        462.07         7.80 o
  -1  11   4          1.91          2.01         4.29 o
   0  11   4        149.07        142.60         5.54 o
   1  11   4         99.48         99.29         5.07 o
   2  11   4          8.24          8.61         5.07 o
   3  11   4          3.29          3.98         4.55 o
   4  11   4         65.52         66.26         6.93 o
   5  11   4          7.32          7.61         5.27 o
   6  11   4         71.70         65.54         8.81 o
  -8  12   4         18.60         14.71         7.51 o
  -7  12   4          0.57         -2.17         6.90 o
  -6  12   4        104.43        102.81         7.52 o
  -5  12   4        529.31        577.21         9.93 o
  -4  12   4        215.55        211.62         7.07 o
  -3  12   4         15.98         16.42         5.63 o
  -2  12   4         26.47         31.07         6.59 o
  -1  12   4        617.68        675.10         9.75 o
   0  12   4        300.61        318.83         7.04 o
   1  12   4         19.03         22.51         5.62 o
   2  12   4        253.11        277.21         8.03 o
   3  12   4        678.92        686.64        10.34 o
   4  12   4         74.02         61.09         7.16 o
   5  12   4         15.36         19.02         7.84 o
  -7  13   4         19.10         14.45         7.23 o
  -6  13   4         43.18         43.35         8.02 o
  -5  13   4         46.54         37.21         6.30 o
  -4  13   4         37.80         36.11         5.55 o
  -3  13   4         67.65         66.60         6.29 o
  -2  13   4          5.15          8.11         6.58 o
  -1  13   4          0.23         -0.28         5.07 o
   0  13   4         20.43         18.93         5.84 o
   1  13   4          4.75          4.78         6.68 o
   2  13   4        141.37        127.57         7.15 o
   3  13   4         49.99         42.19         6.95 o
   4  13   4         21.27         21.91         6.75 o
  -5  14   4          9.23          6.69         7.19 o
  -4  14   4         56.39         56.20         8.68 o
  -3  14   4        131.07        126.03         9.16 o
  -2  14   4         89.46         87.42         8.06 o
  -1  14   4        207.17        225.28         8.78 o
   0  14   4        310.76        303.47         9.29 o
   1  14   4        325.29        300.98         8.22 o
   2  14   4        101.63         82.02         8.96 o
 -12   1   5        107.19         85.26         9.43 o
 -11   1   5        166.05        168.18        10.06 o
 -10   1   5        150.62        150.43         8.42 o
  -9   1   5         38.97         48.95         7.16 o
  -8   1   5        350.06        512.42        15.03 o
  -7   1   5        429.81        456.12        15.31 o
  -6   1   5        442.87        392.80         9.44 o
  -5   1   5        258.45        216.98         8.31 o
  -4   1   5       1330.04       1306.07        20.25 o
  -3   1   5       2862.84       2801.52        36.64 o
  -2   1   5        759.44        806.24        17.59 o
  -1   1   5        243.24        169.50         7.54 o
   0   1   5       1045.26        994.78        14.52 o
   1   1   5       1626.65       1414.23        16.01 o
   2   1   5        187.28        215.44         6.96 o
   3   1   5        104.44        185.79         6.30 o
   4   1   5        355.87        365.75         8.04 o
   5   1   5       1022.89       1072.46        10.65 o
   6   1   5        129.39        130.25         5.92 o
   7   1   5         37.97         43.50         6.49 o
   8   1   5        327.02        320.90         8.58 o
   9   1   5        266.76        242.03         8.04 o
 -12   2   5        112.90        101.36         8.66 o
 -11   2   5        149.32        140.46         9.37 o
 -10   2   5        370.22        386.17        11.68 o
  -9   2   5          1.80          2.41         5.83 o
  -8   2   5        378.51        395.18        11.64 o
  -7   2   5        214.97        211.87        10.50 o
  -6   2   5         18.39         14.83         6.33 o
  -5   2   5        158.88        164.90         7.44 o
  -4   2   5          6.96          3.75         5.70 o
  -3   2   5        365.42        320.81        12.37 o
  -2   2   5        615.21        644.88        13.98 o
  -1   2   5        139.06        118.11         6.58 o
   0   2   5        531.02        476.93         9.66 o
   1   2   5          5.39          9.73         3.89 o
   2   2   5        364.91        375.57         8.24 o
   3   2   5         17.20         17.41         5.44 o
   4   2   5        121.16        129.97         5.74 o
   5   2   5         89.03        148.86         5.67 o
   6   2   5          7.68          4.53         4.58 o
   7   2   5         93.37         86.89         6.83 o
   8   2   5        195.40        182.72         7.82 o
   9   2   5         31.20         16.44         7.89 o
 -12   3   5         67.42         74.38         9.49 o
 -11   3   5         31.59         24.64         7.69 o
 -10   3   5        265.69        428.78        11.50 o
  -9   3   5        531.34        534.26        12.63 o
  -8   3   5        119.31        123.80         8.07 o
  -7   3   5         88.14        130.99         8.25 o
  -6   3   5        998.64       1021.51        18.04 o
  -5   3   5       1952.34       2162.08        30.76 o
  -4   3   5        372.34        387.15        13.74 o
  -3   3   5         58.97         48.25         6.16 o
  -2   3   5       1501.50       1273.25        17.36 o
  -1   3   5       2474.08       2394.53        20.45 o
   0   3   5        245.54        240.85         6.92 o
   1   3   5         84.00        141.37         6.46 o
   2   3   5       1177.07       1567.23        14.20 o
   3   3   5       1904.98       2128.21        15.54 o
   4   3   5        360.12        363.92         7.46 o
   5   3   5        186.13        173.43         6.06 o
   6   3   5        376.32        363.38         8.70 o
   7   3   5       1038.20       1116.45        11.40 o
   8   3   5         42.40         39.35         6.76 o
   9   3   5         19.12          6.28         7.39 o
 -12   4   5         74.11         69.78         9.34 o
 -11   4   5         12.81         13.02         7.44 o
 -10   4   5         75.94         81.61         7.89 o
  -9   4   5         37.11         49.13         6.42 o
  -8   4   5        120.40        121.44         7.08 o
  -7   4   5         20.76         32.54         6.76 o
  -6   4   5        466.84        512.79        12.33 o
  -5   4   5        211.05        188.51         9.03 o
  -4   4   5        220.06        214.81         9.00 o
  -3   4   5        188.18        161.12         7.94 o
  -2   4   5         87.58         97.77         6.21 o
  -1   4   5         18.53         18.44         5.04 o
   0   4   5        688.15        737.90        10.54 o
   1   4   5         58.79         71.30         5.13 o
   2   4   5        382.49        406.92         8.20 o
   3   4   5        170.91        266.66         7.29 o
   4   4   5         98.00        103.36         5.37 o
   5   4   5        143.18        129.16         5.83 o
   6   4   5        168.51        170.34         6.29 o
   7   4   5         23.53         21.22         6.25 o
   8   4   5         60.83         62.10         6.06 o
   9   4   5         19.49          9.18         7.81 o
 -12   5   5         55.73         39.52         9.96 o
 -11   5   5        116.46        108.27         8.82 o
 -10   5   5        126.22        125.49         8.63 o
  -9   5   5        235.50        216.31         8.41 o
  -8   5   5        516.37        587.09        11.73 o
  -7   5   5        654.64        665.04        12.19 o
  -6   5   5         60.55         56.45         6.14 o
  -5   5   5        167.02        113.64         6.71 o
  -4   5   5        488.44        407.21         9.60 o
  -3   5   5        774.44        642.99        11.11 o
  -2   5   5        221.20        219.43         7.41 o
  -1   5   5        346.98        381.99         8.42 o
   0   5   5       1458.12       1493.91        13.33 o
   1   5   5        706.10        788.25        10.22 o
   2   5   5        600.60        650.20         8.89 o
   3   5   5         88.86         89.33         5.53 o
   4   5   5        274.78        351.51         7.96 o
   5   5   5        712.22        725.54         9.84 o
   6   5   5        284.82        312.53         8.19 o
   7   5   5         59.78         54.47         6.70 o
   8   5   5        141.45        102.97         6.69 o
   9   5   5        127.92        101.97         9.04 o
 -11   6   5         13.84         13.48         7.25 o
 -10   6   5         10.99         14.11         7.33 o
  -9   6   5          9.44          8.71         6.70 o
  -8   6   5          3.81          3.07         6.41 o
  -7   6   5          4.75          4.79         5.86 o
  -6   6   5         36.49         50.69         6.30 o
  -5   6   5         23.89         30.91         5.62 o
  -4   6   5         58.78         68.28         5.91 o
  -3   6   5        118.23        121.34         6.33 o
  -2   6   5         67.63         77.68         5.81 o
  -1   6   5        322.60        351.35         7.82 o
   0   6   5         52.53         72.63         5.66 o
   1   6   5         14.21         28.77         5.22 o
   2   6   5         23.38         24.06         5.20 o
   3   6   5        163.95        175.45         6.30 o
   4   6   5          2.27          4.73         5.12 o
   5   6   5          2.87          4.66         4.70 o
   6   6   5          3.41          1.91         6.33 o
   7   6   5          3.20          1.07         6.97 o
   8   6   5          3.78          3.11         6.59 o
 -11   7   5        155.13        125.42        10.17 o
 -10   7   5         55.10         54.42         7.63 o
  -9   7   5         48.89         56.71         8.01 o
  -8   7   5        503.15        655.73        12.76 o
  -7   7   5        577.76        673.91        11.35 o
  -6   7   5        225.17        209.31         7.59 o
  -5   7   5         62.19         60.32         5.80 o
  -4   7   5        302.88        333.88         8.09 o
  -3   7   5        609.89        644.19         9.57 o
  -2   7   5        293.59        316.35         7.54 o
  -1   7   5        106.85        118.19         5.66 o
   0   7   5        523.16        615.61         9.05 o
   1   7   5       1008.45       1005.46        10.20 o
   2   7   5        137.51        132.22         5.78 o
   3   7   5        258.39        254.10         6.32 o
   4   7   5        699.91        697.13         9.81 o
   5   7   5        677.18        704.71        10.33 o
   6   7   5        149.47        163.01         7.83 o
   7   7   5         15.61          0.88         5.68 o
   8   7   5         50.06         31.71         9.29 o
 -10   8   5          6.75          9.94         7.90 o
  -9   8   5         30.44         36.62         7.49 o
  -8   8   5         40.73         48.48         7.09 o
  -7   8   5         92.75        103.46         6.59 o
  -6   8   5        461.88        478.30         9.07 o
  -5   8   5         87.96         67.37         5.88 o
  -4   8   5        428.50        446.77         8.48 o
  -3   8   5         42.25         37.26         5.29 o
  -2   8   5         43.16         52.55         5.34 o
  -1   8   5         17.33         28.74         5.24 o
   0   8   5        162.40        175.26         5.76 o
   1   8   5         96.06        103.17         5.16 o
   2   8   5        389.37        417.98         7.65 o
   3   8   5        108.20        179.47         5.71 o
   4   8   5        421.09        419.06         7.47 o
   5   8   5         10.07          6.25         5.98 o
   6   8   5        142.84        137.43         7.40 o
   7   8   5         27.53         27.12         7.99 o
 -10   9   5        239.41        249.28        11.23 o
  -9   9   5        347.74        320.48        10.11 o
  -8   9   5         35.55         38.43         7.13 o
  -7   9   5         38.28         33.07         7.04 o
  -6   9   5        466.71        449.74         9.58 o
  -5   9   5        360.38        376.68         8.29 o
  -4   9   5         97.59         99.83         5.89 o
  -3   9   5         20.18         14.48         4.45 o
  -2   9   5        560.37        652.40         9.06 o
  -1   9   5       1306.64       1387.17        12.29 o
   0   9   5         92.12         90.42         5.69 o
   1   9   5         53.45         67.22         5.53 o
   2   9   5        416.33        428.12         8.24 o
   3   9   5        707.40        755.58         9.99 o
   4   9   5        150.34        145.16         6.81 o
   5   9   5         15.91         12.59         6.93 o
   6   9   5        180.94        160.54         8.25 o
   7   9   5        450.03        411.73        11.48 o
  -9  10   5         11.20          8.81         8.78 o
  -8  10   5         14.53         18.50         7.01 o
  -7  10   5         25.26         30.45         7.12 o
  -6  10   5        152.49        166.07         7.87 o
  -5  10   5         31.48         26.84         6.78 o
  -4  10   5        450.36        455.00         8.27 o
  -3  10   5          6.75          6.18         5.07 o
  -2  10   5         84.57        109.68         6.04 o
  -1  10   5        163.77        166.45         6.08 o
   0  10   5          6.85          6.94         4.28 o
   1  10   5        109.40        149.64         5.94 o
   2  10   5        126.42        135.18         7.26 o
   3  10   5         61.99         73.69         6.46 o
   4  10   5        112.62        118.91         6.68 o
   5  10   5         10.68          6.88         5.69 o
   6  10   5         42.29         39.31         7.65 o
  -8  11   5         61.92         77.96         9.23 o
  -7  11   5         81.72         83.59         7.89 o
  -6  11   5        158.90        168.21         8.10 o
  -5  11   5        367.32        368.20         8.85 o
  -4  11   5        370.08        390.32         8.38 o
  -3  11   5        394.02        435.97         9.15 o
  -2  11   5         65.85         78.86         6.88 o
  -1  11   5         27.84         26.26         5.72 o
   0  11   5        276.06        292.03         7.01 o
   1  11   5        524.22        571.76         9.77 o
   2  11   5        355.85        335.44         8.31 o
   3  11   5        121.16        111.94         7.71 o
   4  11   5        101.47         86.36         6.87 o
   5  11   5        190.42        175.04         8.77 o
  -7  12   5          5.36          4.25         8.63 o
  -6  12   5          2.32          2.97         6.68 o
  -5  12   5          6.37          1.81         5.64 o
  -4  12   5         17.50         13.62         5.33 o
  -3  12   5          6.59          9.94         6.30 o
  -2  12   5         89.90         88.12         7.23 o
  -1  12   5         20.95         34.21         5.68 o
   0  12   5         11.79          7.03         5.81 o
   1  12   5         29.24         23.29         5.57 o
   2  12   5         23.03         22.77         6.42 o
   3  12   5          2.63         -0.58         6.90 o
   4  12   5         22.97         16.89         6.39 o
  -5  13   5         23.08         24.25         7.99 o
  -4  13   5        169.26        156.55         7.83 o
  -3  13   5        328.85        298.10         8.25 o
  -2  13   5        238.23        210.14         8.06 o
  -1  13   5        128.61        102.26         6.32 o
   0  13   5        193.81        175.67         7.77 o
   1  13   5        185.87        182.76         9.70 o
   2  13   5         62.48         50.38         7.09 o
  -2  14   5         73.82         64.82         7.68 o
  -1  14   5         15.61         17.21         9.17 o
 -12   0   6          3.22          2.69        10.69 o
 -11   0   6         22.39         20.53         9.95 o
 -10   0   6        315.90        320.70        18.26 o
  -9   0   6        909.42        839.64        12.54 o
  -8   0   6        213.20        191.91         8.16 o
  -7   0   6          0.86         -7.92         7.92 o
  -6   0   6        345.13        343.94        10.53 o
  -5   0   6        386.30        403.92        12.01 o
  -4   0   6          2.68          2.05         6.49 o
  -2   0   6       1771.40       1794.58        24.57 o
  -1   0   6       1357.42       1406.57        17.44 o
   0   0   6          3.87          6.58         5.69 o
   1   0   6        548.83        520.69         9.76 o
   2   0   6        260.72        257.59         7.47 o
   3   0   6       1318.82       1411.93        12.80 o
   4   0   6        333.11        332.25         6.93 o
   5   0   6        101.36         94.09         6.46 o
   6   0   6        617.21        670.66         9.52 o
   7   0   6        510.60        504.43         9.04 o
   8   0   6         22.65         23.05         7.66 o
 -12   1   6        103.07         89.88        11.96 o
 -11   1   6         17.30         17.08        10.03 o
 -10   1   6         82.96         81.94        12.82 o
  -9   1   6         27.86         28.71         6.25 o
  -8   1   6         56.10         52.43         6.44 o
  -7   1   6         38.20         43.55         6.80 o
  -6   1   6        172.81        176.82         8.37 o
  -5   1   6         20.01         18.07         7.36 o
  -4   1   6        695.43        693.31        18.34 o
  -2   1   6        354.99        359.46        11.93 o
  -1   1   6        277.81        282.70         9.04 o
   0   1   6         92.56         83.57         6.91 o
   1   1   6        182.47        210.80         7.12 o
   2   1   6        254.32        246.74         7.04 o
   3   1   6         16.35         19.85         4.99 o
   4   1   6         97.17        102.18         5.79 o
   5   1   6         30.06         29.49         5.59 o
   6   1   6         69.79         70.12         6.95 o
   7   1   6        112.00        104.69         6.78 o
   8   1   6         48.06         50.30         7.65 o
 -12   2   6         42.12         37.79        11.52 o
 -11   2   6         45.98         46.36        10.13 o
 -10   2   6        125.03        112.42        11.05 o
  -9   2   6         37.05         29.64         8.35 o
  -8   2   6        171.98        143.29         8.37 o
  -7   2   6        657.15        609.68        11.67 o
  -6   2   6        128.64        129.58         7.75 o
  -5   2   6        236.84        232.24        10.68 o
  -4   2   6       1108.43       1036.31        19.77 o
  -3   2   6        566.74        553.47        18.43 o
  -2   2   6        147.28        150.49         8.56 o
  -1   2   6         23.55         20.91         6.17 o
   0   2   6        215.11        190.32         8.28 o
   1   2   6        769.08        821.59        11.14 o
   2   2   6        129.23        136.71         6.36 o
   3   2   6         79.62         72.86         5.90 o
   4   2   6        804.66        816.39         9.81 o
   5   2   6        576.34        599.84         9.22 o
   6   2   6         80.68         82.77         6.98 o
   7   2   6         14.95         18.41         6.33 o
   8   2   6        100.18        101.70         7.99 o
 -12   3   6         25.18         14.54        10.18 o
 -11   3   6          8.15          2.16         8.14 o
 -10   3   6          4.38          4.28         8.97 o
  -9   3   6         17.84         12.62         8.98 o
  -8   3   6         85.44         74.35         8.51 o
  -7   3   6         10.11          8.83         6.33 o
  -6   3   6          7.51          4.61         6.28 o
  -5   3   6          0.44          0.32         6.04 o
  -4   3   6          8.35          2.81         7.67 o
  -3   3   6          6.02          9.28         7.54 o
  -2   3   6          7.61         10.18         5.59 o
  -1   3   6        102.54         97.48         6.26 o
   0   3   6         54.25         62.08         5.79 o
   1   3   6          0.73          1.46         5.16 o
   2   3   6        190.94        174.54         6.13 o
   3   3   6          7.10          6.56         5.23 o
   4   3   6         35.17         35.53         5.58 o
   5   3   6         72.72         68.43         5.66 o
   6   3   6          0.00         -0.55         5.91 o
   7   3   6         24.00         23.77         7.26 o
   8   3   6         13.46          5.63         6.84 o
 -11   4   6        189.17        147.10        10.89 o
 -10   4   6          7.01          6.71         8.51 o
  -9   4   6         10.42          9.18         8.79 o
  -8   4   6        209.94        208.13        10.43 o
  -7   4   6        301.43        313.25        10.56 o
  -6   4   6        352.52        359.66        11.53 o
  -5   4   6        184.76        182.15         9.47 o
  -4   4   6        411.69        412.43        13.44 o
  -3   4   6        158.39        150.81         7.99 o
  -2   4   6         45.99         51.62         6.13 o
  -1   4   6        108.71        116.04         6.45 o
   0   4   6       1267.71       1329.49        13.89 o
   1   4   6       1414.68       1463.62        13.71 o
   2   4   6        297.43        292.67         7.83 o
   3   4   6         41.75         39.06         5.72 o
   4   4   6         22.14         22.34         5.23 o
   5   4   6        186.01        190.00         6.90 o
   6   4   6         85.81         93.26         7.56 o
   7   4   6        108.60         94.99         6.83 o
   8   4   6        257.92        228.51         8.78 o
 -11   5   6          4.27          4.75         9.30 o
 -10   5   6         26.64         24.19         8.14 o
  -9   5   6         27.42         29.63         8.62 o
  -8   5   6        146.27        140.56         8.80 o
  -7   5   6         21.90         25.39         7.09 o
  -6   5   6        123.12        129.51         8.82 o
  -5   5   6          8.36         10.75         6.28 o
  -4   5   6        131.83        139.58         8.09 o
  -3   5   6        125.25        135.49         7.53 o
  -2   5   6        454.36        479.95         9.96 o
  -1   5   6         23.72         26.13         5.90 o
   0   5   6        147.08        148.74         6.46 o
   1   5   6          4.84          3.42         5.06 o
   2   5   6         24.66         20.73         5.18 o
   3   5   6        171.84        172.72         6.43 o
   4   5   6        155.92        161.93         5.68 o
   5   5   6         90.90         97.37         5.98 o
   6   5   6        146.20        140.54         6.86 o
   7   5   6         45.21         38.35         7.56 o
 -11   6   6         12.62          5.56         9.62 o
 -10   6   6         23.19         22.31         8.15 o
  -9   6   6        131.25        135.22         8.94 o
  -8   6   6         30.72         32.63         8.13 o
  -7   6   6          6.69          3.67         6.32 o
  -6   6   6        651.01        661.45        13.28 o
  -5   6   6        871.46        905.02        14.01 o
  -4   6   6         19.38         19.72         5.52 o
  -3   6   6          5.27         14.79         5.65 o
  -2   6   6        423.94        437.74         9.18 o
  -1   6   6       1187.54       1220.65        12.90 o
   0   6   6        171.07        158.67         5.96 o
   1   6   6         33.04         23.93         5.69 o
   2   6   6       1180.68       1215.03        12.20 o
   3   6   6       1006.62       1019.37        10.97 o
   4   6   6          4.97          3.60         6.64 o
   5   6   6         26.36         23.59         7.05 o
   6   6   6        144.71        145.89         7.54 o
   7   6   6        325.70        343.92        10.01 o
 -10   7   6         64.54         64.29        10.00 o
  -9   7   6         38.70         36.40         8.39 o
  -8   7   6         11.27         11.87         7.50 o
  -7   7   6          6.53          6.38         7.22 o
  -6   7   6         33.34         33.04         5.90 o
  -5   7   6          8.16         10.69         5.29 o
  -4   7   6        175.71        178.44         7.41 o
  -3   7   6         12.59         12.44         5.22 o
  -2   7   6        194.72        189.13         6.88 o
  -1   7   6          3.68          2.30         5.07 o
   0   7   6         18.08         17.58         5.14 o
   1   7   6          8.97          7.08         5.09 o
   2   7   6          0.69          1.35         5.12 o
   3   7   6          0.16          1.49         6.06 o
   4   7   6         65.03         80.90         6.41 o
   5   7   6         30.62         26.43         6.72 o
   6   7   6        125.57        121.43         7.45 o
 -10   8   6        155.64        149.02        10.53 o
  -9   8   6        113.87        100.73         9.26 o
  -8   8   6        105.62        105.54         8.68 o
  -7   8   6        172.56        174.66         8.84 o
  -6   8   6         12.57         13.85         7.04 o
  -5   8   6          4.27          5.01         5.29 o
  -4   8   6        265.98        251.53         7.76 o
  -3   8   6        548.46        565.59         9.67 o
  -2   8   6        450.39        457.25         8.41 o
  -1   8   6        336.43        319.51         7.40 o
   0   8   6        333.49        318.01         7.54 o
   1   8   6        395.12        392.81         7.95 o
   2   8   6         12.40         12.96         6.01 o
   3   8   6         10.21         10.17         5.91 o
   4   8   6        413.44        400.31         9.03 o
   5   8   6        260.00        239.86         7.81 o
   6   8   6         78.78         66.66         8.87 o
  -9   9   6          3.63          2.22         9.58 o
  -8   9   6          4.80          3.71         7.31 o
  -7   9   6         63.19         64.82         7.94 o
  -6   9   6          3.53          2.01         7.04 o
  -5   9   6        104.69        110.51         7.89 o
  -4   9   6          1.80          1.80         6.48 o
  -3   9   6         13.18         14.77         6.18 o
  -2   9   6          7.99         11.16         5.22 o
  -1   9   6         43.00         43.02         5.43 o
   0   9   6         18.25         17.12         6.62 o
   1   9   6          0.96          0.58         6.46 o
   2   9   6          0.01          0.96         5.68 o
   3   9   6         94.44         87.57         6.26 o
   4   9   6         19.32         17.26         5.21 o
   5   9   6          2.67          1.93         7.98 o
  -8  10   6         97.66         93.93        10.08 o
  -7  10   6        109.78        111.40         8.13 o
  -6  10   6         52.81         47.54         7.36 o
  -5  10   6          2.52          2.88         6.74 o
  -4  10   6        152.00        170.33         8.20 o
  -3  10   6        800.52        839.48        11.69 o
  -2  10   6        157.14        162.89         7.75 o
  -1  10   6         24.05         34.72         6.78 o
   0  10   6        282.06        294.97         8.22 o
   1  10   6        183.04        180.70         6.43 o
   2  10   6         17.87         18.24         6.85 o
   3  10   6         48.37         43.24         6.37 o
   4  10   6        320.60        302.26         8.55 o
  -7  11   6         32.43         28.44         8.83 o
  -6  11   6         43.23         44.82         8.66 o
  -5  11   6        105.29        103.67         8.28 o
  -4  11   6        103.28         98.64         6.99 o
  -3  11   6          0.24          0.32         6.75 o
  -2  11   6          0.63          0.58         6.73 o
  -1  11   6          2.90          0.98         5.92 o
   0  11   6         32.30         31.50         7.10 o
   1  11   6         32.51         30.16         6.62 o
   2  11   6         82.34         71.59         7.40 o
   3  11   6          8.91          7.92         8.55 o
  -5  12   6        290.06        261.36        10.16 o
  -4  12   6         94.80         89.60         8.08 o
  -3  12   6          0.79          2.95         8.04 o
  -2  12   6        169.82        157.12         8.33 o
  -1  12   6        267.79        226.45         8.82 o
   0  12   6         11.95         11.53         7.31 o
   1  12   6         10.88         11.27         7.30 o
   2  12   6        261.73        233.65        10.25 o
  -2  13   6         21.36         14.68         6.70 o
 -11   1   7        211.83        176.56        11.49 o
 -10   1   7        141.69        109.54         8.47 o
  -9   1   7        140.47        137.16         9.85 o
  -8   1   7        192.43        178.88         8.70 o
  -7   1   7        141.80        139.90         8.38 o
  -6   1   7          0.98          1.15         7.02 o
  -5   1   7         18.98         21.95         9.76 o
  -2   1   7         85.76         86.76         7.84 o
  -1   1   7         46.61         50.10         6.06 o
   0   1   7        445.42        433.89         9.54 o
   1   1   7        312.28        305.84         7.87 o
   2   1   7        105.80         97.58         6.08 o
   3   1   7        206.04        218.44         6.91 o
   4   1   7        832.52        934.27        11.56 o
   5   1   7        299.47        279.57         7.83 o
   6   1   7          1.73          3.64         7.21 o
   7   1   7         18.99         19.55         7.11 o
 -11   2   7         25.31         18.04         9.94 o
 -10   2   7         39.68         34.02         8.24 o
  -9   2   7          2.45          4.75         7.94 o
  -8   2   7         18.20         14.35         6.55 o
  -7   2   7         61.37         59.90         7.48 o
  -6   2   7         13.08         14.35         7.11 o
  -5   2   7         28.76         27.78         8.92 o
  -3   2   7         84.41         92.37        12.43 o
  -2   2   7        121.66        117.20         7.93 o
  -1   2   7        104.66        105.47         6.53 o
   0   2   7        258.32        262.30         8.05 o
   1   2   7          6.59         10.03         5.12 o
   2   2   7         33.20         32.04         5.49 o
   3   2   7         36.31         32.54         5.59 o
   4   2   7          5.25          9.63         6.79 o
   5   2   7         28.83         29.89         6.78 o
   6   2   7        110.57        103.40         8.10 o
   7   2   7         60.13         54.60         8.77 o
 -11   3   7          0.38          0.88         9.67 o
 -10   3   7         97.08         90.40         8.94 o
  -9   3   7        132.30        119.09         9.19 o
  -8   3   7         25.36         18.49         8.18 o
  -7   3   7         84.64         74.77         7.32 o
  -6   3   7        726.70        732.04        15.00 o
  -5   3   7        501.91        523.85        14.87 o
  -4   3   7         13.45         13.11         8.96 o
  -3   3   7          9.37          8.66         8.35 o
  -2   3   7        687.10        683.36        13.66 o
  -1   3   7        659.68        669.52        12.01 o
   0   3   7         29.41         34.93         5.44 o
   1   3   7         61.44         58.58         6.43 o
   2   3   7        799.14        789.27        11.02 o
   3   3   7        716.49        739.25        10.81 o
   4   3   7         28.04         27.20         5.85 o
   5   3   7          6.27          9.67         6.64 o
   6   3   7        530.47        418.55        10.11 o
 -11   4   7         55.64         30.02        10.12 o
 -10   4   7         27.57         25.46         8.18 o
  -9   4   7         56.53         49.82         8.22 o
  -8   4   7        178.90        172.42         9.42 o
  -7   4   7          0.90          1.71         6.29 o
  -6   4   7         73.86         59.21         7.56 o
  -5   4   7         21.84         21.77         7.50 o
  -4   4   7         69.20         69.97         8.54 o
  -3   4   7         79.33         79.92         7.97 o
  -2   4   7        212.58        199.40         8.50 o
  -1   4   7         88.94         93.61         6.48 o
   0   4   7         48.88         48.40         5.65 o
   1   4   7        242.17        246.73         7.51 o
   2   4   7         51.78         49.10         5.79 o
   3   4   7         30.28         30.90         6.44 o
   4   4   7         21.86         28.20         7.07 o
   5   4   7          3.86          1.88         5.74 o
   6   4   7         12.86         15.08         7.75 o
 -10   5   7          5.84          6.53        11.77 o
  -9   5   7         16.08         14.14        10.12 o
  -8   5   7        213.45        186.15        13.11 o
  -7   5   7        229.64        217.78        12.56 o
  -6   5   7        184.80        178.42         9.59 o
  -5   5   7        199.87        187.73         9.55 o
  -4   5   7        200.66        200.73        10.64 o
  -3   5   7         82.88         82.78         7.44 o
  -2   5   7         90.79         96.79         6.87 o
  -1   5   7        387.82        361.84         8.78 o
   0   5   7        442.90        430.36         9.01 o
   1   5   7        664.53        643.63        10.12 o
   2   5   7         40.26         47.80         7.05 o
   3   5   7         13.04         16.04         6.49 o
   4   5   7        116.68        110.90         7.90 o
   5   5   7        196.74        182.84         7.91 o
   6   5   7         62.31         59.29         7.56 o
 -10   6   7          5.23          2.92         9.51 o
  -9   6   7          4.22          1.79         9.04 o
  -8   6   7          0.22          1.95         8.17 o
  -7   6   7          0.82          1.72         8.14 o
  -6   6   7         46.68         42.68        10.24 o
  -5   6   7         10.05          9.35         6.98 o
  -4   6   7         10.59          9.52         6.21 o
  -3   6   7         26.13         21.87         5.50 o
  -2   6   7          2.78          3.55         5.08 o
  -1   6   7          7.59          7.26         5.35 o
   0   6   7          0.00          1.26         5.18 o
   1   6   7          2.16          2.38         6.68 o
   2   6   7         76.28         82.07         6.90 o
   3   6   7          0.83          2.35         6.35 o
   4   6   7          3.62          5.60         6.30 o
   5   6   7          0.84          0.68         7.71 o
  -9   7   7         25.90         24.85        11.19 o
  -8   7   7         86.45         85.26        10.45 o
  -7   7   7        146.10        137.85        11.01 o
  -6   7   7         97.98         88.65         8.95 o
  -5   7   7         87.83         92.33         8.25 o
  -4   7   7        462.13        507.30        11.77 o
  -3   7   7        513.23        567.34        11.69 o
  -2   7   7         57.45         62.19         6.73 o
  -1   7   7         45.47         48.67         7.13 o
   0   7   7        339.29        343.46         9.23 o
   1   7   7        124.56        122.16         7.57 o
   2   7   7         42.75         43.42         7.16 o
   3   7   7         60.38         60.78         6.83 o
   4   7   7        173.81        144.80         7.03 o
   5   7   7        146.09        120.83         8.16 o
  -9   8   7         37.01         19.37         9.79 o
  -8   8   7        104.95        103.99        12.52 o
  -7   8   7         54.31         49.48         8.76 o
  -6   8   7         77.00         74.40         8.70 o
  -5   8   7         51.29         58.04         8.17 o
  -4   8   7         24.77         27.48         7.12 o
  -3   8   7         14.10         19.51         7.26 o
  -2   8   7          8.50          7.44         6.71 o
  -1   8   7        116.57        121.89         7.68 o
   0   8   7         68.30         67.08         7.31 o
   1   8   7        213.03        215.50         8.02 o
   2   8   7        129.88        126.06         7.63 o
   3   8   7         99.39         82.24         6.76 o
   4   8   7         58.35         48.61         8.29 o
  -8   9   7          4.19          2.64        10.24 o
  -7   9   7          6.12          7.28        10.14 o
  -6   9   7         54.93         55.57         8.46 o
  -5   9   7        250.54        241.48         9.67 o
  -4   9   7         87.14         81.77         7.82 o
  -3   9   7        121.09        116.97         8.32 o
  -2   9   7        683.13        674.16        11.86 o
  -1   9   7        225.46        235.38         8.71 o
   0   9   7          1.16          1.00         6.87 o
   1   9   7          0.76          0.36         6.31 o
   2   9   7        198.56        168.96         7.77 o
   3   9   7        286.70        267.67         9.38 o
  -6  10   7        114.30        101.76        10.24 o
  -5  10   7         33.95         34.89         8.62 o
  -4  10   7         49.83         35.95         7.46 o
  -3  10   7          7.28          3.79         6.96 o
  -2  10   7         34.86         33.32         7.24 o
  -1  10   7          1.07          2.32         6.89 o
   0  10   7         18.12         17.08         7.19 o
   1  10   7         39.03         32.93         8.82 o
   2  10   7          2.13          3.19         7.18 o
  -5  11   7         65.60         58.14         9.18 o
  -4  11   7        193.28        167.84        10.07 o
  -3  11   7        139.11        123.94         9.53 o
  -2  11   7          3.13          2.50         7.78 o
  -1  11   7         42.94         35.45         7.31 o
   0  11   7        128.21        114.18         8.40 o
 -10   0   8        198.22        183.59        12.17 o
  -9   0   8        211.00        187.14        10.63 o
  -8   0   8         45.82         84.80         9.62 o
  -7   0   8        161.40        276.11        14.28 o
  -2   0   8       1155.14       1195.68        22.60 o
  -1   0   8        986.87        973.34        15.38 o
   0   0   8          4.53          5.55         5.94 o
   1   0   8         65.85         86.54         8.17 o
   2   0   8        482.58        479.94        10.44 o
   3   0   8        171.08        175.33         8.34 o
   4   0   8         58.82         79.13         7.89 o
   5   0   8         58.41         76.13         7.99 o
 -10   1   8         23.44         37.71        10.78 o
  -9   1   8          5.44          6.40         8.36 o
  -8   1   8         25.34         46.46        10.04 o
  -7   1   8         46.07         51.29        11.45 o
  -2   1   8        107.78        143.07         9.91 o
  -1   1   8         39.80         52.41         6.79 o
   0   1   8         64.01        107.41         6.96 o
   1   1   8         32.96         42.06         7.05 o
   2   1   8          9.91         16.91         6.80 o
   3   1   8        115.85        103.30         7.38 o
   4   1   8          5.82          7.67         6.64 o
   5   1   8        103.81         88.67         9.05 o
 -10   2   8         26.26         37.38        11.32 o
  -9   2   8         63.78        107.02        10.71 o
  -8   2   8        239.45        243.35        12.16 o
  -7   2   8         89.19         96.79        11.57 o
  -6   2   8         92.25        168.52        14.94 o
  -2   2   8        106.37        149.07         9.52 o
  -1   2   8        162.88        185.96         8.17 o
   0   2   8        621.53        649.74        12.29 o
   1   2   8        268.42        283.25         9.36 o
   2   2   8         39.13         52.08         6.73 o
   3   2   8        160.86        178.59         8.59 o
   4   2   8        228.42        197.85         8.44 o
   5   2   8         92.40         79.20         8.97 o
 -10   3   8         18.51         15.90        10.44 o
  -9   3   8         11.28         18.04         9.88 o
  -8   3   8          2.75          5.18         9.57 o
  -7   3   8         22.17         47.30         9.88 o
  -6   3   8         45.64         48.09        12.03 o
  -3   3   8        156.25        162.46        12.12 o
  -2   3   8        103.75        118.10         8.29 o
  -1   3   8         10.97         21.83         7.62 o
   0   3   8         32.70         37.25         7.23 o
   1   3   8         31.45         39.96         6.99 o
   2   3   8        102.73        105.32         7.65 o
   3   3   8         11.18          8.52         7.08 o
   4   3   8         35.41         28.53         6.99 o
   5   3   8         30.04         19.31         8.44 o
  -9   4   8         86.48        125.94        11.00 o
  -8   4   8         62.28         61.30        10.05 o
  -7   4   8        120.78        132.82        10.94 o
  -6   4   8         93.44        159.60        12.94 o
  -5   4   8        214.45        306.01        16.13 o
  -3   4   8        232.47        232.70        15.23 o
  -2   4   8         61.28        107.38         9.23 o
  -1   4   8        134.96        201.55         9.20 o
   0   4   8        340.69        397.75        10.03 o
   1   4   8        227.53        243.72         9.24 o
   2   4   8         77.49         90.82         7.80 o
   3   4   8         40.87         45.74         6.96 o
   4   4   8        219.26        217.84        10.30 o
  -9   5   8         26.05         21.87         9.95 o
  -8   5   8         15.84         30.91        10.18 o
  -7   5   8         51.74         50.25         9.73 o
  -6   5   8         16.15         25.14        10.38 o
  -5   5   8        168.89        177.31        14.21 o
  -4   5   8         65.17         69.38        10.72 o
  -3   5   8         83.42         92.07         9.60 o
  -2   5   8         35.25         53.88         7.86 o
  -1   5   8         60.85         70.50         7.95 o
   0   5   8         72.06        108.52         7.97 o
   1   5   8         55.21         52.29         7.62 o
   2   5   8         15.17         23.31         6.28 o
   3   5   8         64.99         61.99         7.79 o
   4   5   8          8.33          9.25         7.21 o
  -8   6   8         48.76        100.18        10.97 o
  -7   6   8        196.14        311.32        12.25 o
  -6   6   8        476.66        460.88        17.82 o
  -5   6   8        332.18        340.27        14.07 o
  -4   6   8         42.53         48.73        10.53 o
  -3   6   8        118.69        172.39        10.50 o
  -2   6   8        333.57        335.18        10.70 o
  -1   6   8         56.40         61.76         7.76 o
   0   6   8        135.81        190.27         8.89 o
   1   6   8        166.56        250.31         9.48 o
   2   6   8        653.05        584.03        11.88 o
   3   6   8        228.19        201.55         9.22 o
  -8   7   8         44.34         26.49        10.27 o
  -7   7   8         44.04         61.81        12.78 o
  -6   7   8        118.00        103.42        10.96 o
  -5   7   8          2.91          5.84        10.14 o
  -4   7   8         17.43         26.48         9.08 o
  -3   7   8         13.22         10.48         7.55 o
  -2   7   8          2.80          5.09         7.59 o
  -1   7   8         56.27         56.41         7.78 o
   0   7   8         10.61         10.79         7.43 o
   1   7   8         77.37         89.83         8.02 o
   2   7   8        114.50        109.46         9.15 o
   3   7   8         38.69         39.62         9.55 o
  -7   8   8         43.11         34.89        10.85 o
  -6   8   8         43.67         51.37        12.56 o
  -5   8   8        118.09        139.49        10.68 o
  -4   8   8        144.10        144.78         9.56 o
  -3   8   8        132.00        124.86         8.75 o
  -2   8   8         75.80         91.78         8.02 o
  -1   8   8         82.89         98.59         8.46 o
   0   8   8        201.19        200.49         9.88 o
   1   8   8         48.02         51.42         9.20 o
   2   8   8         10.12         12.95         7.70 o
  -5   9   8          5.68          7.69         9.80 o
  -4   9   8          6.94          9.60         8.80 o
  -3   9   8         13.36          9.95         9.11 o
  -2   9   8          2.83          6.00         8.73 o
  -1   9   8          1.84          6.80         8.77 o
   0   9   8          8.34          6.61         8.01 o
  -8   1   9        156.29        153.67        21.08 o
  -2   1   9        104.57        105.51        13.74 o
  -1   1   9        190.19        183.52        10.80 o
   0   1   9        167.56        153.39         9.11 o
   1   1   9         17.89         14.13         7.11 o
   2   1   9          1.42         -0.13         8.61 o
   3   1   9         93.26         62.28         9.88 o
  -8   2   9          0.67          0.62        16.66 o
  -2   2   9          1.36          0.45        11.40 o
  -1   2   9         38.88         39.73         8.46 o
   0   2   9         15.24         16.46         7.01 o
   1   2   9        150.79        133.99         8.51 o
   2   2   9          4.99          8.94         8.50 o
  -8   3   9          0.85          0.97        14.94 o
  -2   3   9        312.89        294.17        14.13 o
  -1   3   9         99.85         98.52         9.37 o
   0   3   9          0.51          0.34         7.35 o
   1   3   9        119.36        113.00        10.03 o
   2   3   9        474.10        428.65        12.11 o
  -7   4   9         38.98         34.16        16.02 o
  -3   4   9        149.44        138.40        14.42 o
  -2   4   9          0.90          2.38         9.11 o
  -1   4   9        141.21        125.46         9.82 o
   0   4   9         12.54         10.98         7.14 o
   1   4   9          3.24          3.15         8.46 o
   2   4   9          0.57          1.55         8.78 o
  -7   5   9         67.62         55.00        12.74 o
  -6   5   9        109.06         93.04        21.27 o
  -3   5   9         27.19         15.66         9.24 o
  -2   5   9          9.00          6.99         8.68 o
  -1   5   9         22.76         16.87         9.01 o
   0   5   9        341.13        322.72        11.71 o
   1   5   9        199.15        187.25        10.32 o
  -5   6   9          2.32          0.35        18.54 o
  -4   6   9          1.16          2.58        13.26 o
  -3   6   9         24.39         20.79        11.88 o
  -2   6   9          1.49          2.65        10.05 o
  -1   6   9          2.08          2.79        10.28 o
   0   6   9          1.25          1.36         8.98 o
  -4   7   9        200.94        152.37        16.49 o
  -3   7   9         44.55         36.65        11.80 o
  -2   7   9          0.65          1.27         9.12 o
                                                
